# Supplementary material for: An integrated proteo-transcriptomics approach reveals novel drug targets against multidrug resistant Escherichia coli
Source: Front Microbiol. 2025 Feb 25;16:1531739. doi: 10.3389/fmicb.2025.1531739 (PMC11893563; doi:10.3389/fmicb.2025.1531739)
Supplement: Supplementary file 1 [file Table_1.xlsx]

## Sheet: Supplementary Table 1
Row-names	Symbol	IPE_MDR-IP9_SENSITIVE___log2FoldChange	IPE_MDR-IP9_SENSITIVE___padj	data
YDBA	NA	-14.5205	1.4e-31
B0269	yagF	-13.8564	4.92e-31
INSH5	NA	-13.7328	5.67e-119
B0267	yagA	-13.5693	1.02e-27
B0271	yagH	-13.4619	3.11e-29
B0731	mngA	-13.3988	5.15e-27
B1385	feaB	-13.3349	1.1e-26
B0272	yagI	-13.2833	1.55e-26
B0260	mmuP	-13.276	1.31e-26
B3338	chiA	-13.2229	2.69e-26
B4289	fecC	-13.2003	3.14e-26
B4340	yjiR	-13.1835	3.05e-26
B0262	afuC	-13.0852	7.25e-26
B4317	fimD	-13.0566	1.22e-25
B4120	melB	-13.0294	1.4e-25
B0273	argF	-13.0167	1.42e-25
B0732	mngB	-12.9725	2.59e-25
B0270	yagG	-12.9431	2.72e-27
B0070	setA	-12.9412	3.31e-25
B1557	cspB	-12.9395	1.95e-24
B0268	yagE	-12.8929	4.8e-25
B1397	paaJ	-12.7932	1.02e-24
B1386	tynA	-12.7367	1.71e-24
B0608	ybdR	-12.724	1.91e-24
B0981	etk	-12.6762	2.86e-24
B3144	yraJ	-12.6715	2.65e-24
B2740	ygbN	-12.6568	3.43e-24
B3325	gspD	-12.651	3.48e-24
B3336	bfr	-12.6361	3.48e-24
B0247	ykfG	-12.6268	3.61e-24
B1395	paaH	-12.5953	7e-24
B3374	frlD	-12.587	5.09e-24
B0250	ykfB	-12.5216	8.8e-24
B1616	uidB	-12.4294	1.94e-23
B2918	argK	-12.4205	2.08e-23
B2735	ygbI	-12.3907	2.75e-23
B4291	fecA	-12.3906	9.98e-45
B2737	ygbK	-12.3641	3.83e-23
B1202	ycgV	-12.3629	5.72e-25
B4288	fecD	-12.3426	5.98e-25
B1398	paaK	-12.3406	5.73e-23
INSH6	NA	-12.3044	8.59e-23
B1432	insQ	-12.2914	6.67e-23
B3586	yiaV	-12.2774	8.38e-23
B3722	bglF	-12.261	1.33e-24
B1029	ycdU	-12.232	1.29e-22
B3371	frlB	-12.2186	1.29e-22
B4287	fecE	-12.1961	1.48e-22
B4293	fecI	-12.175	1.71e-22
B0252	yafZ	-12.1644	3.3e-24
B3721	bglB	-12.1256	3.42e-22
B4031	xylE	-12.1065	3e-22
B4292	fecR	-12.0706	7.06e-24
B4474	frlC	-12.0674	5.38e-22
B0984	gfcD	-12.0468	5.59e-22
B2736	ygbJ	-11.946	1.51e-21
B3323	gspA	-11.8633	3.87e-23
B3335	gspO	-11.8513	2.67e-21
B1393	paaF	-11.8337	3.09e-21
B0248	yafX	-11.8132	9.23e-21
B1390	paaC	-11.8059	5.64e-21
B1394	paaG	-11.7669	5.69e-21
B0730	mngR	-11.7388	9.04e-21
B1392	paaE	-11.7343	1.36e-20
NANY	NA	-11.725	1.31e-20
B3326	gspE	-11.6927	1.13e-20
B1387	paaZ	-11.6711	1.47e-28
B0253	ykfA	-11.6706	1.25e-20
B3585	yiaU	-11.652	1.36e-20
B3329	gspH	-11.6199	1.81e-20
B3584	yiaT	-11.6046	2.05e-20
B3327	gspF	-11.5891	3.11e-20
B1762	ynjI	-11.5628	3.47e-20
B3720	bglH	-11.5499	4.13e-20
B3145	yraK	-11.5435	5.31e-20
B0983	gfcE	-11.4503	8.76e-20
B4290	fecB	-11.4462	2.4e-27
B3375	frlR	-11.4015	1.24e-19
B1391	paaD	-11.3915	1.37e-19
B2902	ygfF	-11.3826	2.67e-21
B0251	yafY	-11.3692	2.65e-21
B4318	fimF	-11.3546	1.73e-19
B3890	yiiF	-11.3256	3.14e-19
B0718	ybgQ	-11.2872	5.69e-21
B1327	ycjY	-11.2632	6.09e-19
B2622	intA	-11.1751	8.48e-19
B4319	fimG	-11.1214	1.37e-18
B1328	pgrR	-11.0935	2.83e-20
YGEQ	NA	-11.0764	3.35e-18
B3718	yieK	-11.0459	2.36e-18
B3331	gspJ	-11.0329	3.52e-18
B2739	ygbM	-11.0174	3.11e-18
B3677	yidI	-10.9858	4.95e-18
B4048	yjbM	-10.9646	7.57e-18
B3989	yjaZ	-10.9567	5.57e-18
B3719	yieL	-10.9544	4.95e-18
B3048	yqiI	-10.9544	5.34e-18
B2738	ygbL	-10.954	8.06e-18
B3873	yihM	-10.9383	6.15e-18
B0987	gfcA	-10.8635	9.57e-18
B3596	yibG	-10.8431	2.39e-17
B2420	yfeS	-10.8368	1.39e-17
B1974	yodB	-10.8026	1.61e-17
B2017	yefM	-10.7714	2.68e-17
YAGB	NA	-10.7665	2.15e-17
B3334	gspM	-10.7432	3.49e-17
B0261	mmuM	-10.7206	7.98e-43
B1563	relE	-10.7036	6.33e-17
B2634	yfjR	-10.703	3.74e-17
YQIG	NA	-10.6761	9.01e-17
B3333	gspL	-10.6233	8.72e-17
B0704	ybfC	-10.5943	8.85e-17
B2510	yfgJ	-10.5806	9.12e-17
B3332	gspK	-10.5783	1.27e-16
B0985	gfcC	-10.5757	5.21e-16
B0249	ykfF	-10.5168	2.7e-16
B0246	yafW	-10.5059	2.38e-16
B3322	gspB	-10.5001	2.02e-16
B3022	mqsR	-10.4706	2.78e-16
B1289	ycjD	-10.4351	3.83e-16
B1388	paaA	-10.3921	7.31e-16
B1564	relB	-10.3814	6.07e-16
B0986	gfcB	-10.3247	1.18e-15
B1196	ycgY	-10.3057	8.78e-16
B4017	arpA	-10.2583	3.13e-17
INSF4	NA	-10.2111	4.46e-15
B2919	scpB	-10.1963	1.27e-14
B3723	bglG	-10.1714	1.33e-16
B3872	yihL	-10.1501	7e-17
B3142	yraH	-10.1324	8.72e-15
B3021	mqsA	-10.1168	4.08e-15
B3324	gspC	-10.1002	6.37e-15
B1566	flxA	-10.0738	6.92e-15
YAHH	NA	-10.0682	6.19e-15
B2846	yqeH	-10.0006	1.96e-14
B0277	yagK	-9.98395	1.07e-14
B3337	bfd	-9.94603	3.64e-14
INSB2	NA	-9.92761	2.07e-14
B0603	ybdO	-9.74976	7.08e-14
B3716	cbrB	-9.71992	8.93e-14
INSH11	NA	-9.64787	3.66e-13
B3446	yrhB	-9.63183	3.45e-13
B1565	ydfV	-9.60847	2.21e-13
YDFW	NA	-9.60224	2.44e-13
B1508	hipB	-9.58765	4.72e-13
B0982	etp	-9.57316	3.86e-13
B3328	gspG	-9.56866	4.26e-13
YKIE	NA	-9.54174	3.98e-13
B1396	paaI	-9.52772	8.58e-13
B4539	yoeB	-9.50348	7.92e-13
B1558	cspF	-9.45728	7.35e-13
B2339	yfcV	-9.44158	7.74e-13
B0716	ybgO	-9.43802	7.88e-13
B2851	ygeG	-9.43262	1.68e-12
B0228	rayT	-9.43136	1.28e-12
B2849	yqeK	-9.4144	1.53e-12
B2848	yqeJ	-9.35969	7.36e-12
B3143	yraI	-9.32751	3.05e-12
B3370	frlA	-9.23471	1.62e-29
B2847	yqeI	-9.21762	5.09e-12
B3587	yiaW	-9.19614	5.15e-12
B2852	ygeH	-9.17943	6.7e-12
B4555	yicS	-9.14945	5.01e-13
INSI3	NA	-9.11699	1.09e-11
INSF5	NA	-9.10102	1.8e-11
B1389	paaB	-9.09394	2.93e-11
IBSE	NA	-8.99704	7.13e-13
B3330	gspI	-8.9815	3.22e-11
YCHS	NA	-8.90478	8.4e-11
B0717	ybgP	-8.8807	1.55e-10
B1556	essQ	-8.83721	2.05e-12
B4066	yjcF	-8.76004	1.58e-10
B4504	ykfH	-8.73499	4.16e-12
B3874	yihN	-8.66096	1.19e-37
B3293	yhdN	-8.57637	1.95e-26
YNFS	NA	-8.55019	7.81e-10
YNFR	NA	-8.52131	1.94e-09
B1420	mokB	-8.43848	1.64e-09
YTIE	NA	-8.41068	2.09e-09
B1877	yecT	-8.40238	2.5e-09
B0245	ykfI	-8.38255	4.68e-09
INSA2	NA	-8.32233	1.54e-10
B4548	ypjJ	-8.08137	3.29e-08
YIBV	NA	-7.97156	1.05e-09
B3715	yieH	-7.91304	9.69e-26
YECV	NA	-7.89176	1.22e-07
INSI1	NA	-7.85151	1.16e-07
B4674	ynbG	-7.81965	1.01e-06
B2632	yfjP	-7.76678	8.48e-07
B2853	ygeI	-7.73441	2.89e-07
B0558	ybcV	-7.73259	2.74e-07
B1559	quuQ	-7.53779	3.07e-22
B3043	ygiL	-7.50635	1.17e-06
B4341	yjiS	-7.49808	1.67e-06
B3442	yhhZ	-7.45585	4.53e-06
YLDA	NA	-7.36728	3.12e-06
NMPC	NA	-7.33757	3.84e-06
B3047	yqiH	-7.27386	1.15e-05
YZGL	NA	-7.25962	1.38e-09
B1507	hipA	-7.25377	4.33e-46
B4683	yqeL	-7.2272	6.62e-06
B4655	ythA	-7.09148	3.06e-05
YNFU	NA	-7.05768	2.13e-05
YHIS	NA	-7.01563	9.02e-24
B2636	yfjS	-6.97826	3.25e-05
B1350	recE	-6.9499	3.56e-05
B0559	ybcW	-6.78272	7.76e-05
B0285	paoB	-6.75067	9.7e-05
B4083	yjcS	-6.74187	3.57e-55
YPJC	NA	-6.61019	2.06e-12
B0283	paoD	-6.559	0.000505603
INSE4	NA	-6.48389	0.000560046
B4047	yjbL	-6.41182	3.24e-07
B0941	elfG	-6.21831	3.52e-50
NANX	NA	-6.21021	2.7e-09
ARGL	NA	-6.14413	0.00200092
INSH21	NA	-6.1333	0.00198465
YRHD	NA	-6.12778	6.33e-05
YMGK	NA	-6.06474	0.00203737
B1363	trkG	-6.04361	0.0022752
B1345	intR	-5.9083	0.00428566
YNAA	NA	-5.89192	0.0084484
B1465	narV	-5.83819	1.28e-12
B1617	uidA	-5.8119	9.47e-15
B4267	idnD	-5.79952	0.0061189
B4315	fimI	-5.75347	0.00625453
B4265	idnT	-5.65674	0.0120788
YKGS	NA	-5.65247	5.02e-07
INSE3	NA	-5.53404	0.0158432
B0466	ybaM	-5.51802	4.44e-18
B4312	fimB	-5.47055	0.0189963
B3376	yhfS	-5.45211	3e-12
B1615	uidC	-5.39209	9.1e-11
B0937	ssuE	-5.38114	2.34e-06
B2108	yehA	-5.34927	5.06e-16
B0284	paoC	-5.34745	2.34e-06
INSH8	NA	-5.33537	0.0217188
B1553	rzpQ	-5.32209	9.83e-06
B1229	tpr	-5.31158	0.0376701
B1550	gnsB	-5.30957	6.06e-11
B1399	paaX	-5.28978	1.22e-09
B0286	paoA	-5.24064	0.0260575
B3901	rhaM	-5.22922	1.14e-13
INSB3	NA	-5.22205	4.75e-13
B4268	idnK	-5.20295	0.0275598
INSH9	NA	-5.15599	0.0612555
B2331	smrB	-5.15555	7.69e-51
YDAY	NA	-5.11222	0.0365845
YMJD	NA	-5.07266	0.0493241
B4264	idnR	-5.06046	0.0429084
B3501	arsR	-5.03453	9.58e-18
B1537	ydeJ	-5.01893	6.64e-28
B3696	yidX	-4.94343	3.68e-09
B1549	ydfO	-4.93422	0.047693
B4266	idnO	-4.90693	0.0554591
B4313	fimE	-4.86766	0.0582371
B1042	csgA	-4.8568	2.54e-17
INSF2	NA	-4.81689	0.05882
B1121	ycfZ	-4.71938	3.8e-11
B4316	fimC	-4.71111	0.0750261
IBSB	NA	-4.62884	2.62e-08
B2920	scpC	-4.4778	1.3e-08
B3086	ygjQ	-4.39557	4.89e-23
B4096	phnL	-4.36062	7.02e-12
B4215	ytfI	-4.35104	0.117737
B2626	yfjJ	-4.32467	0.0290933
B4421	ldrB	-4.31695	2.24e-08
B1460	ydcC	-4.29521	2.29e-17
B3875	ompL	-4.04801	3.48e-08
B2633	yfjQ	-3.99921	0.181004
B1352	kilR	-3.99815	0.350063
INSB1	NA	-3.92496	0.000594686
INSB4	NA	-3.76533	3.17e-10
B0331	prpB	-3.76036	1.75e-05
B1384	feaR	-3.73682	2.57e-05
B0787	ybhM	-3.73662	1.79e-09
B4158	yjeO	-3.7108	0.248166
B2233	yfaL	-3.68895	3.4e-07
B3583	sgbE	-3.66375	8.51e-08
B2354	yfdK	-3.58885	0.404451
STFQ	NA	-3.55365	2.59e-13
B1349	recT	-3.54431	0.139417
B2930	yggF	-3.52458	5.52e-05
B2917	scpA	-3.51043	1.34e-06
B0706	ybfD	-3.50532	2.12e-10
B4101	phnG	-3.47912	3.52e-07
INSA3	NA	-3.42289	0.0102017
B1310	ycjN	-3.41369	0.00079022
B1546	tfaQ	-3.39499	2.68e-13
B1878	flhE	-3.3431	5.88e-07
B0333	prpC	-3.28061	5.21e-05
INSB5	NA	-3.25427	9.55e-07
YAHV	NA	-3.25123	0.0032209
B3602	yibL	-3.23591	1.36e-25
B4682	yqcG	-3.20615	0.00111223
B4075	nrfF	-3.18778	0.000218167
B3877	yihP	-3.17625	0.000959749
B1978	yeeJ	-3.17398	3.35e-32
B2732	ygbA	-3.14614	9.21e-07
B4314	fimA	-3.1413	0.468888
B0975	hyaD	-3.13088	1.82e-55
B0936	ssuA	-3.11851	4.81e-06
B4594	ymgJ	-3.0915	5.92e-05
B0193	yaeF	-3.0809	2.13e-14
B4586	ykfM	-3.07907	1.12e-13
B3481	nikR	-3.0453	1.07e-10
B3885	yihX	-2.99742	4.65e-41
INSA7	NA	-2.98926	1.3e-30
B0694	kdpE	-2.97334	1.79e-10
B4094	phnN	-2.95804	0.00037283
YZCX	NA	-2.94909	1.72e-24
B1461	pptA	-2.94462	9.21e-16
B1316	ycjT	-2.91328	0.00136184
IBSD	NA	-2.90132	0.000397144
B2990	hybG	-2.8926	5.03e-19
B4197	ulaE	-2.85671	8.49e-07
B2546	yphD	-2.8136	0.000630624
B0132	yadD	-2.80054	1.79e-07
B4621	yjbS	-2.79802	3.4e-07
B2824	ygdB	-2.79674	1.71e-11
B2439	eutL	-2.7871	6.18e-07
B4475	rtcA	-2.7819	0.000270824
B2162	rihB	-2.77622	0.00108357
B3222	nanK	-2.74593	2.25e-07
B3880	yihS	-2.69485	2.23e-05
B4100	phnH	-2.69421	0.00393671
B3422	rtcR	-2.68245	0.0012383
B3899	frvB	-2.67546	0.0011352
B4482	yigE	-2.64632	0.00114868
B3547	yhjX	-2.63428	1.48e-13
B2230	yfaA	-2.63271	6.98e-05
B0648	ybeU	-2.62549	0.00313962
B1408	ynbA	-2.61972	0.0196352
B1545	pinQ	-2.60867	7.05e-07
YEHF	NA	-2.60521	0.000247965
B3581	sgbH	-2.59726	0.00183348
YEHQ	NA	-2.59285	0.000217436
INSO	NA	-2.59183	7.69e-51
B0304	rclA	-2.58701	0.000442305
B4278	insG	-2.58118	3.38e-05
B1160	iraM	-2.57465	5.81e-05
B3447	ggt	-2.57325	4.69e-07
B0692	potE	-2.57195	0.00385328
B0317	yahC	-2.57182	0.00878327
B3051	yqiK	-2.55811	5.59e-05
B3454	livF	-2.54423	0.000962069
B2261	menC	-2.53966	9.96e-17
B0514	glxK	-2.53455	0.00138039
B0341	cynX	-2.53441	0.00190786
YABR	NA	-2.5154	0.0202925
B3379	php	-2.50078	0.00113083
B0700	rhsC	-2.49157	2.44e-05
B0334	prpD	-2.49107	0.0022118
B3081	fadH	-2.48639	6.31e-10
B3879	yihR	-2.46561	0.00548666
B3014	yqhH	-2.46059	0.00718029
B4209	ytfE	-2.45536	0.000336401
B1312	ycjP	-2.45337	0.00287345
B3883	yihV	-2.448	0.00033062
B2936	loiP	-2.4479	4.14e-21
B3773	ilvY	-2.44516	2.99e-09
B4679	yohP	-2.43693	0.0106571
B1270	btuR	-2.42075	1.51e-39
B2460	eutQ	-2.41484	0.00356159
B0150	fhuA	-2.399	1.25e-08
B3121	yhaC	-2.39179	0.0111094
B1025	ycdT	-2.37079	0.000109428
B1302	puuE	-2.36903	1.12e-06
B2458	eutD	-2.36169	0.00468122
B2119	yehL	-2.36159	0.000658217
B4185	yjfM	-2.36	0.00957279
B2077	iceT	-2.35955	7.72e-18
B0320	yahF	-2.35005	0.00159244
B0708	phr	-2.34659	7.88e-17
B3598	yibI	-2.33715	0.00159768
B2341	fadJ	-2.33258	2.63e-52
B2950	yggR	-2.3221	0.000320923
B4194	ulaB	-2.32171	0.000844314
B3441	yhhY	-2.31991	3.23e-21
B3993	thiE	-2.313	1.44e-05
B3380	yhfW	-2.30578	0.00423286
YQHJ	NA	-2.30414	0.0133903
B3593	rhsA	-2.2946	0.00296106
B0511	ybbW	-2.29428	0.0114203
B3502	arsB	-2.29182	0.0121608
B2453	eutG	-2.28772	0.00566415
YDDK	NA	-2.28295	0.0233151
B2543	yphA	-2.27514	1.12e-10
B1872	torZ	-2.27065	0.00560749
B4196	ulaD	-2.26667	0.000594686
B3450	ugpC	-2.26291	4.57e-14
YMGL	NA	-2.25703	0.08449
B2578	eamB	-2.25601	3.18e-06
B3902	rhaD	-2.25302	0.00424724
B4593	ymgI	-2.24669	0.0211032
B0321	yahG	-2.24408	0.0130794
B3772	ilvA	-2.24202	1.73e-30
B0866	ybjQ	-2.2324	1.07e-21
B4095	phnM	-2.22433	0.0132248
B2073	yegL	-2.22001	0.00868114
B0613	citG	-2.21763	0.00897189
B4195	ulaC	-2.21712	0.0058221
LOMR	NA	-2.21697	0.00103245
B2384	ypdE	-2.21063	0.00384658
B0355	frmB	-2.21009	2.15e-07
B0324	yahJ	-2.20646	2.28e-07
B3477	nikB	-2.20319	0.00047906
B3904	rhaB	-2.19287	0.0047531
B3817	yigF	-2.19038	0.0195728
B0709	dtpD	-2.1811	2.49e-05
B3540	dppF	-2.17774	4.68e-05
B4455	hokA	-2.17764	0.000254329
B3953	frwD	-2.17498	0.00580113
B0587	fepE	-2.17209	0.00412372
B1195	ymgE	-2.15752	0.0139937
B2272	yfbM	-2.15695	1.12e-12
B4230	ytfT	-2.15176	0.00380977
B4093	phnO	-2.13024	3.08e-05
B0516	allC	-2.12955	2.05e-05
B2429	murP	-2.11836	0.00270285
B2387	fryB	-2.11714	0.0152201
B3079	ygjJ	-2.11605	0.0153091
B3141	agaI	-2.11179	0.00361347
B4192	ulaG	-2.10749	0.00340808
B2165	psuG	-2.10107	0.0490417
B3824	rhtB	-2.09845	0.000431735
B2229	yfaT	-2.09402	0.0208185
B3503	arsC	-2.09387	1.6e-11
B3903	rhaA	-2.08906	0.0114367
B0517	allD	-2.08617	0.00395298
B3104	yhaI	-2.08532	0.0139048
B1466	narW	-2.0769	0.00285929
B0365	tauA	-2.07656	0.0133151
B2966	yqgA	-2.07466	5.69e-05
B1450	mcbR	-2.07092	0.0108225
B0241	phoE	-2.0593	0.00613388
B2241	glpA	-2.04748	0.017977
B2545	yphC	-2.04613	0.0105282
B4105	phnD	-2.04338	0.00408796
B4099	phnI	-2.03735	0.0218411
B2248	rhmR	-2.03473	0.000634267
B3578	yiaN	-2.02967	0.0377655
B0998	torD	-2.02664	2.87e-06
B0612	citT	-2.02321	0.0124781
B2046	wzxC	-2.02217	0.0130914
B2454	eutJ	-2.01885	0.0249449
B1314	ycjR	-2.01869	0.00793497
B0934	ssuC	-2.01701	0.0225517
B4027	yjbF	-2.01633	0.00697416
B2427	murR	-2.01257	0.000245534
B0935	ssuD	-2.01186	0.0151836
B1462	yddH	-2.00895	6.87e-05
B2386	fryC	-2.00722	0.0126621
B0323	yahI	-2.00375	0.0144851
B1021	pgaD	-2.00302	0.0338251
B2868	xdhC	-2.00152	3.47e-06
B4092	phnP	-2.00126	5.27e-07
YGHE	NA	-1.99756	0.0243242
YQFI	NA	-1.99198	0.000149029
B1315	ycjS	-1.99173	0.0145797
B2242	glpB	-1.99101	0.00563538
B3479	nikD	-1.9875	0.0024753
B0834	yliF	-1.98728	0.0123843
B4572	ylbE	-1.98107	0.00605487
B2778	ygcG	-1.97775	0.00660438
B4028	yjbG	-1.97475	0.0233151
B0318	yahD	-1.97309	0.014584
B1044	ymdA	-1.96967	0.00740843
B1755	ynjC	-1.96564	0.0132194
B3160	yhbW	-1.96186	6.04e-07
B4613	dinQ	-1.96158	8.7e-12
B1513	lsrA	-1.96123	0.00738371
B2544	yphB	-1.96083	0.0286045
B2226	yfaQ	-1.95236	0.00754885
YTIC	NA	-1.95087	0.174947
B3478	nikC	-1.95068	0.0131057
B4599	yneM	-1.94682	0.0221776
B1889	motB	-1.94559	0.00213437
B3080	ygjK	-1.94553	0.0314401
B3114	tdcE	-1.94135	0.00680136
B0715	abrB	-1.93753	0.00867273
B0066	thiQ	-1.93237	0.00121665
B2440	eutC	-1.93126	0.00971933
B0968	yccX	-1.93105	1.07e-10
B0352	mhpE	-1.92746	0.0120703
B4684	yqfG	-1.92508	0.0890375
B2888	uacT	-1.91949	0.040085
B2770	ygcR	-1.91738	0.0106714
B3497	rsmJ	-1.91106	0.0104172
B0938	elfA	-1.90856	1.81e-08
B4662	sgrT	-1.90828	1.43e-06
B0698	kdpA	-1.90659	0.0442159
B4358	lgoD	-1.90103	0.03055
B3582	sgbU	-1.89788	0.0446533
B2968	yghD	-1.8936	0.0454142
YSDE	NA	-1.89189	0.00760683
B4102	phnF	-1.89115	0.0327344
B4463	ygcU	-1.88854	0.0141944
B3542	dppC	-1.88807	0.000442305
B1551	ynfN	-1.88391	0.00058083
B3881	yihT	-1.88356	0.0182204
B2452	eutH	-1.8798	0.0208319
B0366	tauB	-1.8795	0.0313139
B4363	yjjB	-1.87868	0.00429384
B0217	yafT	-1.87859	0.00443102
B3062	ttdB	-1.87792	0.0167413
B3897	frvR	-1.87498	0.00278105
B3960	argH	-1.87341	0.00308824
B1862	yebB	-1.87232	0.0316199
B0106	hofC	-1.86625	0.00832962
B4022	rluF	-1.86494	7.66e-05
B0335	prpE	-1.86389	0.0230624
B2877	mocA	-1.86217	0.00272194
B0227	yafL	-1.86035	2.99e-06
B3900	frvA	-1.85791	0.0719734
B3878	yihQ	-1.85207	0.011085
B2451	eutA	-1.84944	0.0102174
YPAB	NA	-1.84682	0.0761819
B3829	metE	-1.84606	0.00609109
B2771	ygcS	-1.84581	0.0478373
B2876	yqeC	-1.84403	0.00451339
B2879	ssnA	-1.84374	0.0047531
B4080	mdtP	-1.83931	0.0156819
B2873	hyuA	-1.83027	0.00086512
B0788	ybhN	-1.82956	0.0260445
B0803	ybiI	-1.82875	0.00971589
B1400	paaY	-1.82429	0.0498131
B2933	cmtA	-1.82317	0.0571948
B0308	ykgG	-1.82098	0.00399079
B4098	phnJ	-1.81911	0.021786
B2723	hycC	-1.81758	0.0299657
B3666	uhpT	-1.81489	0.0353772
B1560	ydfU	-1.81396	0.00216
B4081	mdtO	-1.81385	0.0202501
B4097	phnK	-1.81329	0.0503579
B2106	rcnA	-1.81289	0.0249566
B3153	yhbO	-1.81265	1.11e-05
B0467	priC	-1.81231	6.29e-24
B0770	ybhI	-1.80593	0.0732319
B2675	nrdE	-1.80534	5.57e-07
B2345	yfdF	-1.80191	0.0115566
B3063	ttdT	-1.80012	0.0388784
B1077	flgF	-1.79928	0.0358087
B2768	ygcP	-1.79686	0.000420129
B3161	mtr	-1.7953	3.04e-21
B2455	eutE	-1.79303	0.0435842
B2095	gatZ	-1.79246	0.0378545
B0689	ybfP	-1.79199	0.0189776
B2577	yfiE	-1.78845	0.00522669
B2148	mglC	-1.7863	0.0491187
B2243	glpC	-1.78525	0.0345857
B4277	yjgZ	-1.78485	0.0286687
B3377	yhfT	-1.78246	0.0406982
B0650	hscC	-1.7821	0.000983019
B2734	pphB	-1.78208	0.081766
B2104	thiM	-1.78136	0.00271835
B2057	wcaC	-1.7771	0.0186475
B3367	nirC	-1.77577	0.031975
B3136	agaS	-1.77151	0.00472866
B3665	adeD	-1.77102	0.00603938
B2204	napH	-1.77063	0.0295931
B3381	yhfX	-1.76441	0.0148906
B2430	yfeW	-1.75844	0.00014861
B1075	flgD	-1.7584	0.00880451
B0823	ybiW	-1.75817	0.0121985
B3074	ygjH	-1.75815	0.0249186
B0509	glxR	-1.75742	0.0726864
B3057	bacA	-1.75719	5.8e-10
B0348	mhpB	-1.75708	0.0553143
B2711	norW	-1.75643	0.00524231
B2137	yohF	-1.75628	0.0046211
B3476	nikA	-1.75577	3.85e-12
B0777	bioC	-1.75503	0.0179889
B3950	frwB	-1.75459	0.0771724
B1746	astD	-1.7539	2.78e-08
B1937	fliE	-1.75323	0.0111639
B2776	ygcE	-1.75245	0.0303345
B2956	yggM	-1.75113	0.0351355
B0774	bioA	-1.75036	0.013488
B3155	yhbQ	-1.74803	3.55e-05
B1949	fliQ	-1.74635	0.0645775
B0368	tauD	-1.74294	0.0123843
B3027	ygiZ	-1.73788	0.0726864
B0646	djlB	-1.73638	0.0558407
B0301	rclC	-1.7359	0.129321
B0615	citF	-1.73421	0.0331021
B2052	wcaG	-1.73222	0.031973
B3127	garP	-1.7315	0.0447164
B0119	yacL	-1.73069	9.59e-07
B0518	fdrA	-1.73049	0.0335907
B2419	yfeK	-1.73019	3.13e-07
B0153	fhuB	-1.72936	0.0241983
B0940	elfC	-1.72876	0.00465576
CSQR	NA	-1.72544	6.87e-06
B1313	ycjQ	-1.72508	0.0613819
YMJC	NA	-1.71787	0.117211
B0616	citE	-1.71699	0.0286368
B1411	ynbD	-1.71512	0.0162442
B3270	yhdY	-1.71128	0.0287001
B3845	fadA	-1.71121	1.76e-22
B2376	ypdI	-1.70816	0.0237584
B3421	rtcB	-1.70762	0.0201053
B0824	ybiY	-1.70564	0.0216698
B1488	ddpX	-1.70279	1.28e-14
B4082	mdtN	-1.70254	0.0556132
B3990	thiH	-1.7017	0.00079022
B0768	ybhD	-1.70109	0.0306399
B3668	uhpB	-1.70056	0.00656898
B1555	ydfR	-1.69793	0.0652339
B1745	astB	-1.69732	2.52e-07
B3132	kbaZ	-1.69468	0.024272
B4069	acs	-1.69447	1.47e-18
B2385	ypdF	-1.69363	0.0449073
B1164	ycgZ	-1.69297	9.87e-06
B1122	ymfA	-1.69009	0.00342319
B3949	frwC	-1.68998	0.0722301
B4183	yjfK	-1.6893	0.099789
B1041	csgB	-1.68894	0.104049
B0339	cynT	-1.68686	0.0404884
B1922	fliA	-1.68586	0.0573896
B0507	gcl	-1.68316	0.0218643
B1007	rutF	-1.6829	0.0405047
B3588	aldB	-1.68212	1.11e-21
B4466	sslE	-1.67826	0.0159811
B1319	ompG	-1.67776	0.12193
B0045	yaaU	-1.67714	0.0694359
B3451	ugpE	-1.67646	0.00212764
B2713	hydN	-1.67611	0.017336
B2056	wcaD	-1.67406	0.068282
B3452	ugpA	-1.67247	0.00118492
B2483	hyfC	-1.67244	0.0381162
B3708	tnaA	-1.67173	2.45e-15
B1008	rutE	-1.67169	0.0150719
B4074	nrfE	-1.66987	0.0569722
B0614	citX	-1.66984	0.0956804
B0588	fepC	-1.66831	0.000526268
B2709	norR	-1.66829	0.0229177
B1699	ydiS	-1.66829	0.0493855
B1748	astC	-1.66294	3.54e-09
B3991	thiG	-1.66131	0.0216389
B1515	lsrD	-1.6607	0.0215224
B1886	tar	-1.66031	0.0462147
B3576	yiaL	-1.65868	0.0496526
B0617	citD	-1.65782	0.0611063
YMGM	NA	-1.65256	0.0359548
B0488	ybbJ	-1.65202	2.09e-21
B2674	nrdI	-1.65194	0.000781494
B0375	yaiV	-1.65191	0.0545764
B4035	malK	-1.64849	0.0515703
B0771	ybhJ	-1.64572	0.0321112
B0574	cusB	-1.64523	0.047707
B3394	hofN	-1.6447	0.00391263
B2481	hyfA	-1.6436	0.0224358
B0775	bioB	-1.64178	0.0251691
B2457	eutM	-1.63872	0.0975691
B0107	hofB	-1.63698	0.000374259
B3561	wecH	-1.63697	0.000254549
B1946	fliN	-1.63631	0.0460119
B0590	fepD	-1.63435	0.00163613
B4073	nrfD	-1.63279	0.0604769
B0873	hcp	-1.6287	0.0110999
B2459	eutT	-1.62445	0.0586664
YDET	NA	-1.61936	0.0486142
B0943	ycbV	-1.61878	0.000954531
B3656	yicI	-1.61518	0.0249186
B2049	cpsB	-1.61507	0.0357479
B2441	eutB	-1.61503	0.010951
B3392	hofP	-1.61443	0.0838753
B2462	eutS	-1.61071	0.0719814
B2720	hycF	-1.60901	0.0539226
B1514	lsrC	-1.60809	0.0471613
B3061	ttdA	-1.60803	0.0309661
B3223	nanE	-1.60645	0.00097439
B1076	flgE	-1.60521	0.0468311
B4106	phnC	-1.60466	0.0558565
B2225	yfaP	-1.604	0.03349
B2147	preA	-1.60264	0.0121223
B4212	ytfH	-1.60256	3.62e-10
B2482	hyfB	-1.60165	0.066172
B4067	actP	-1.60157	2.51e-18
B2485	hyfE	-1.59759	0.0376776
YTGB	NA	-1.59441	0.135451
B0076	leuO	-1.59392	0.0282238
B0063	araB	-1.59298	0.0318958
B0117	yacH	-1.59286	0.00129029
YPJB	NA	-1.59044	0.48805
B0697	kdpB	-1.58774	0.0292828
B1441	ydcT	-1.58634	0.0221044
B0621	dcuC	-1.58456	0.00423442
B0520	ylbF	-1.58422	0.0661942
B3918	cdh	-1.58249	0.00833357
B0344	lacZ	-1.58242	0.0201053
B2456	eutN	-1.58222	0.0979894
B1338	abgA	-1.58008	0.0194572
B1674	ydhY	-1.57948	0.0626096
B0599	ybdH	-1.57878	0.0396161
B1165	ymgA	-1.57647	0.0013106
B1383	ydbL	-1.57638	0.00163472
B2800	fucA	-1.57608	4.08e-05
B0077	ilvI	-1.57552	0.00661908
B1468	narZ	-1.57358	0.00394485
B3124	garK	-1.57315	0.0399941
B3568	xylH	-1.56998	0.0479666
B2371	yfdE	-1.56967	0.119927
B2269	elaD	-1.56944	0.0235526
B0622	pagP	-1.56942	0.0034211
B2716	ascB	-1.56899	0.0173784
B2053	gmd	-1.56828	0.0622656
B0778	bioD	-1.56813	0.0375742
B1495	yddB	-1.56728	0.0361927
B3679	yidK	-1.56706	0.0574997
B3455	livG	-1.56643	3.38e-05
B3580	lyxK	-1.56556	0.0666552
B0764	modB	-1.56448	1.68e-05
B2547	yphE	-1.5639	0.0507718
YICU	NA	-1.56385	0.151783
B0403	malZ	-1.56346	0.0011555
B2722	hycD	-1.56303	0.0975691
B3876	yihO	-1.56286	0.0544882
B0418	pgpA	-1.56191	0.00300379
B0600	ybdL	-1.56083	0.0172071
B0901	ycaK	-1.55993	0.102846
B2488	hyfH	-1.5593	0.015833
B4465	yggP	-1.55752	0.0220672
B3597	yibH	-1.55652	0.0313088
B3659	setC	-1.55635	0.108719
B1873	torY	-1.55453	0.0321591
B2221	atoD	-1.5534	0.110305
B0575	cusA	-1.55258	0.0541096
B2130	yehY	-1.55238	0.0246985
B4470	yhaM	-1.55211	0.0232056
B3575	yiaK	-1.54953	0.00285055
B3039	ygiD	-1.54207	0.000889409
B2236	yfaE	-1.54106	0.00126744
B2702	srlA	-1.54031	0.000189702
B2712	hypF	-1.53766	0.000669938
B4156	yjeM	-1.53731	0.00645151
B1469	narU	-1.53684	0.00155597
B0350	mhpD	-1.53568	0.0918576
B4227	ytfQ	-1.5341	1.89e-05
B0589	fepG	-1.53242	0.0225517
B2710	norV	-1.53231	0.0679133
B2164	psuT	-1.53205	0.00625889
B2490	hyfJ	-1.53186	0.089677
B2121	yehP	-1.53052	0.0637778
B1885	tap	-1.53039	0.0801122
B1257	yciE	-1.53007	0.0754555
B3119	tdcR	-1.52938	0.0943332
B4181	yjfI	-1.52922	0.0339444
B3947	frwA	-1.52841	0.023654
B3909	kdgT	-1.52833	0.0575958
B1079	flgH	-1.52825	0.038392
B2769	ygcQ	-1.52801	0.0558565
B3676	yidH	-1.52731	0.0157848
B4034	malE	-1.52559	0.0670445
B0042	fixB	-1.52461	0.0612564
B0776	bioF	-1.52327	0.0453447
B3667	uhpC	-1.52094	0.0370405
B2207	napD	-1.51985	0.064576
B1938	fliF	-1.51872	0.0565527
B2389	yfeO	-1.51865	0.000390489
B1747	astA	-1.51833	2.1e-08
B2163	yeiL	-1.51826	0.000196001
B3264	acrS	-1.51764	0.10616
YTCB	NA	-1.51713	0.0645775
B1698	ydiR	-1.51517	0.072207
B4476	gntU	-1.51461	0.0606459
B3850	hemG	-1.51413	4.86e-15
B3115	tdcD	-1.51408	0.0800588
B0442	ybaV	-1.51028	2.02e-06
B4182	yjfJ	-1.50943	0.100432
B2075	mdtB	-1.50873	0.0113453
B1085	yceQ	-1.50825	0.102846
B3766	ilvL	-1.50717	0.00316474
B2519	pbpC	-1.507	0.011289
B1733	chbG	-1.50577	0.000550887
B1948	fliP	-1.50555	0.112868
B2050	wcaI	-1.50416	0.0624701
B0997	torA	-1.50384	0.0515703
B3139	agaC	-1.50322	0.0640336
B1444	patD	-1.50264	0.0329221
B2074	mdtA	-1.50246	6.33e-05
B3563	yiaB	-1.5021	0.154438
B1882	cheY	-1.50196	0.143242
B3690	cbrA	-1.50152	0.0462147
B1433	ydcO	-1.50145	0.0429992
YOAM	NA	-1.4991	0.0625269
B0035	caiE	-1.49725	0.135405
B3359	argD	-1.4964	0.00316474
B1503	ydeR	-1.49601	0.16568
B0041	fixA	-1.4947	0.0750261
B2704	srlB	-1.49303	0.0570743
B0349	mhpC	-1.4923	0.0717802
B2552	hmp	-1.49025	0.0205879
B4026	yjbE	-1.48982	0.145389
B3416	malQ	-1.48969	0.0154108
B1944	fliL	-1.48889	0.0613726
B0521	ybcF	-1.48872	0.100433
B3684	yidP	-1.48713	0.0553153
B0780	ybhK	-1.48695	2.86e-24
B2131	osmF	-1.48588	5.08e-07
B0530	sfmA	-1.48406	0.0762064
B2549	yphG	-1.48274	0.0447164
YQGH	NA	-1.47971	0.000104348
B3225	nanA	-1.4788	0.00324212
B2123	yehR	-1.47845	0.024632
B3678	yidJ	-1.47696	0.00846152
B1009	rutD	-1.47688	0.0522467
B0855	potG	-1.47364	0.0217459
B0347	mhpA	-1.47359	0.0611863
B0353	mhpT	-1.47341	0.0834577
B2539	hcaF	-1.47056	0.0500136
B1081	flgJ	-1.4705	0.0697154
B2484	hyfD	-1.46981	0.114458
B2774	ygcW	-1.46962	0.118377
B1485	ddpC	-1.46922	0.0354208
B3393	hofO	-1.46671	0.042716
B2206	napA	-1.46662	0.0202925
B2438	eutK	-1.46647	0.0286402
B2047	wcaJ	-1.46634	0.0361927
B3449	ugpQ	-1.46591	2.27e-17
B1943	fliK	-1.46503	0.0826585
B2489	hyfI	-1.46348	0.0430597
B2111	yehD	-1.46212	0.00738371
B2240	glpT	-1.46099	0.0788968
B2486	hyfF	-1.459	0.0417016
B0618	citC	-1.45854	0.0709903
B0451	amtB	-1.4585	0.0221776
B0071	leuD	-1.45784	8.02e-11
B1926	fliT	-1.45626	0.0215009
B2392	mntH	-1.45542	3.03e-14
B0336	codB	-1.45481	0.00483792
B3579	yiaO	-1.45269	0.049656
B3071	yqjI	-1.45183	0.0125801
B3664	adeQ	-1.45125	0.141638
B2842	kduD	-1.45115	0.0625269
B2196	ccmF	-1.44964	0.0175377
B1690	ydiM	-1.4496	0.105501
B2372	yfdV	-1.4492	0.181104
B2775	yqcE	-1.44913	0.0842728
B2789	gudP	-1.44762	0.112472
B3107	yhaL	-1.44669	2.13e-05
B1950	fliR	-1.44547	0.0160641
B3072	aer	-1.44424	0.0515248
B0363	yaiP	-1.44385	0.104633
B3941	metF	-1.44026	0.0730539
B1074	flgC	-1.43872	0.118504
B0702	ybfB	-1.43823	0.12962
B2298	yfcC	-1.43528	0.0708607
B1941	fliI	-1.43126	0.0821104
B4032	malG	-1.4303	0.00942816
B1317	ycjU	-1.43028	0.155751
B3076	ebgA	-1.42985	0.0284708
B1916	sdiA	-1.42621	0.0139227
GLVB	NA	-1.42573	0.086881
B0067	thiP	-1.42448	0.0383315
RDCB	NA	-1.42347	0.0902114
B3281	aroE	-1.42342	1.39e-08
B2368	emrK	-1.42104	0.0255136
B1671	ydhX	-1.42084	0.101195
B2373	oxc	-1.41948	0.117973
B1776	ydjL	-1.4183	0.0270501
B2421	cysM	-1.41816	1.15e-10
B3269	yhdX	-1.41703	0.0357479
B3562	yiaA	-1.41701	0.0902114
LDRC	NA	-1.41483	0.00945303
B3271	yhdZ	-1.41333	0.035679
B3137	kbaY	-1.41115	0.0848493
B4672	ymiB	-1.40967	0.0596302
B3807	cyaY	-1.40913	1.65e-10
B1960	vsr	-1.40858	0.000440024
B3152	yraR	-1.40821	0.00025293
B1022	pgaC	-1.40786	0.142344
B2715	ascF	-1.40781	0.0358923
B0487	cueR	-1.40776	2.74e-06
B3265	acrE	-1.40633	0.0707199
B3391	hofQ	-1.40598	0.0567295
B3078	ygjI	-1.40546	0.0442159
B0305	rclR	-1.40328	0.0935901
B4553	ysaB	-1.40312	0.000752324
B3060	ttdR	-1.40151	0.106119
B2437	eutR	-1.40124	0.0244885
B0942	ycbU	-1.40009	0.0801122
B0221	fadE	-1.39789	6.26e-05
B2705	srlD	-1.39712	0.0611863
B0769	ybhH	-1.39703	0.120017
B0591	entS	-1.39679	0.00376776
B0134	panB	-1.39506	0.00163613
B2563	acpS	-1.39503	0.00551694
B0594	entE	-1.39456	8.52e-08
B2841	araE	-1.39257	0.0545138
B0319	yahE	-1.39235	0.139382
B2105	rcnR	-1.39128	0.0010997
YQGD	NA	-1.39055	0.102174
B0343	lacY	-1.38933	0.0996355
B2061	wzb	-1.389	0.157271
B4029	yjbH	-1.38896	0.0544944
B1442	ydcU	-1.38871	0.0493241
B0573	cusF	-1.38794	0.118258
B0644	ybeQ	-1.38769	0.0749691
B0913	ycaI	-1.38747	0.00776059
B3992	thiF	-1.38723	0.0388433
B3151	yraQ	-1.38721	0.022997
B1410	ynbC	-1.38129	0.0459607
B1190	dadX	-1.38123	1.18e-12
B2367	emrY	-1.37971	0.0709903
B3520	yhjB	-1.37503	0.0682694
B4356	lgoT	-1.37486	0.052181
B2205	napG	-1.37346	0.0869008
B2342	fadI	-1.37311	3.35e-07
B4471	tdcG	-1.37271	0.049855
B3543	dppB	-1.37235	1.48e-13
B2875	yqeB	-1.36957	0.0576073
B1695	ydiO	-1.36865	0.0378545
B0857	potI	-1.36764	0.0805643
B2091	gatD	-1.36615	0.151667
B1080	flgI	-1.36455	0.0255864
B0005	yaaX	-1.36217	0.0600548
B2169	fruB	-1.36091	0.0107835
B3154	yhbP	-1.36036	2.61e-11
B4115	adiC	-1.35899	0.0889661
B3566	xylF	-1.35778	0.101655
B0929	ompF	-1.35746	0.00224904
B4536	yobH	-1.35703	0.0133456
B3907	rhaT	-1.35695	0.0821104
B3117	tdcB	-1.35493	0.0711899
B2099	yegU	-1.35299	0.00576549
B2060	wzc	-1.34979	0.102583
B3765	yifB	-1.34887	0.0431969
B0385	yaiC	-1.3482	0.0622365
B2703	srlE	-1.34805	0.111266
B3459	panM	-1.34794	0.0103291
B1542	ydfI	-1.345	0.0632272
B0872	hcr	-1.34491	0.0856242
B1511	lsrK	-1.34422	0.00100611
B1473	yddG	-1.34386	0.0525855
B2767	ygcO	-1.34365	0.000324502
B3426	glpD	-1.34259	2.73e-07
B1900	araG	-1.34229	0.0499016
B1906	yecH	-1.3412	0.050775
B1115	ycfT	-1.34106	0.0828551
B3709	tnaB	-1.3409	0.0120662
B2051	wcaH	-1.3407	0.0782254
B4193	ulaA	-1.34038	0.117147
B2128	yehW	-1.33978	0.0815979
B2487	hyfG	-1.33962	0.0279147
B1742	ves	-1.33886	0.0176375
B2070	yegI	-1.33798	0.00410534
B1517	lsrF	-1.33753	0.0571611
B0854	potF	-1.33714	1.26e-06
B3518	yhjA	-1.33586	0.117133
B1223	narK	-1.33554	0.0627293
B1821	mntP	-1.33542	0.102846
B2245	rhmA	-1.33432	0.0785447
B1756	ynjD	-1.3337	0.00174096
B0586	entF	-1.33318	0.000821874
B2096	gatY	-1.33226	0.0491187
B3944	yijF	-1.3316	0.0687778
B1504	ydeS	-1.33147	0.100623
B0505	allA	-1.33073	0.0452747
B0036	caiD	-1.33067	0.0287202
B2058	wcaB	-1.32985	0.122219
B3882	yihU	-1.32878	0.0891616
B2078	baeS	-1.32835	1.81e-16
B1443	ydcV	-1.32452	0.0490417
B4321	gntP	-1.32029	0.093206
B0583	entD	-1.32023	0.000935639
B2374	frc	-1.31926	0.0668576
B3530	bcsC	-1.31906	0.00194272
B1467	narY	-1.31899	0.0167157
B2550	yphH	-1.31857	0.00777057
B3662	nepI	-1.31726	0.0185174
B4325	yjiC	-1.3143	0.115363
B2120	yehM	-1.31357	0.0381162
B4677	yobI	-1.31178	0.191304
B1043	csgC	-1.31166	0.118345
B1775	ydjK	-1.30961	0.0615124
B3213	gltD	-1.30789	2e-07
B3070	yqjH	-1.30779	7.83e-08
B2246	rhmT	-1.3072	0.128964
B2198	ccmD	-1.3064	0.142547
B2327	yfcA	-1.30567	6.03e-13
B1311	ycjO	-1.30448	0.202189
B0596	entA	-1.30293	2.12e-08
B2305	yfcI	-1.30268	0.0667683
B4184	yjfL	-1.30249	0.193457
B0316	yahB	-1.30209	0.0309414
B2882	xanQ	-1.30181	0.0535143
B2250	yfaZ	-1.30165	0.124551
B2203	napB	-1.30138	0.110385
B0078	ilvH	-1.30012	0.0466207
B2223	atoE	-1.29994	0.0883094
B4366	bglJ	-1.2987	0.143878
MBIA	NA	-1.2982	0.0750261
IBSC	NA	-1.29741	0.179795
B0043	fixC	-1.29364	0.10616
B0328	yahN	-1.29279	0.0604618
B3456	livM	-1.29021	0.0457291
B1879	flhA	-1.28984	0.0491107
B4072	nrfC	-1.2892	0.0502846
B1497	ydeM	-1.28783	0.130637
B1006	rutG	-1.28669	0.0781366
B2719	hycG	-1.28629	0.0541816
B1772	ydjH	-1.28569	0.0915878
B2054	wcaF	-1.2856	0.244371
B3710	mdtL	-1.28505	0.000180681
B2676	nrdF	-1.28504	0.00443582
B0062	araA	-1.28448	0.0714229
B3828	metR	-1.28413	0.0683384
B4518	ymdF	-1.28395	8.08e-07
YBGU	NA	-1.28225	0.19123
B0034	caiF	-1.28193	0.0588597
B0367	tauC	-1.28137	0.194563
B2222	atoA	-1.28062	0.174576
B3486	rbbA	-1.27987	0.0196352
B2721	hycE	-1.27854	0.0879658
B1496	yddA	-1.2779	0.112027
B2100	yegV	-1.27766	0.0649574
B2076	mdtC	-1.27734	0.00763956
B1881	cheZ	-1.27626	0.0609834
B2098	yegT	-1.27352	0.0564699
B1326	mpaA	-1.27234	1.92e-19
B0047	kefC	-1.27064	0.0357795
B3532	bcsB	-1.27018	0.00102759
B1884	cheR	-1.26653	0.0544747
B3348	slyX	-1.26629	0.0217513
GLVC	NA	-1.26629	0.137883
B3211	yhcC	-1.26538	0.053957
B2423	cysW	-1.26472	0.00216137
B2541	hcaB	-1.2643	0.0700166
B2129	yehX	-1.26362	0.0493855
B1501	ydeP	-1.26339	0.0771724
B1499	ydeO	-1.26322	0.224235
B1673	ydhV	-1.26285	0.0897843
B3110	yhaO	-1.2615	0.0862282
B1883	cheB	-1.25842	0.124505
B2044	wcaL	-1.25716	0.0373342
B0619	citA	-1.25586	0.0191002
B1939	fliG	-1.25519	0.0411994
B3279	yrdA	-1.25469	1.86e-07
B2759	casB	-1.25319	0.170813
B1011	rutB	-1.2529	0.0979651
B2491	hyfR	-1.25274	0.0906366
B2867	xdhB	-1.25272	0.010131
B1670	ydhU	-1.2479	0.140682
BAXL	NA	-1.24756	0.357961
B3698	yidB	-1.24737	0.000464237
B1525	sad	-1.24686	0.0112167
B0074	leuA	-1.24622	6.41e-07
B3549	tag	-1.24614	0.00153896
B4407	thiS	-1.2459	0.0958394
B2062	wza	-1.24409	0.154327
YACM	NA	-1.24298	0.0385372
B4116	adiY	-1.24247	0.0890375
B2724	hycB	-1.24174	0.156874
B2109	yehB	-1.24153	NA
B0108	ppdD	-1.24153	0.0609834
B0338	cynR	-1.2414	0.00061583
B2247	rhmD	-1.24123	0.0607334
B1474	fdnG	-1.24118	0.024627
B3125	garR	-1.241	0.0689072
B2194	ccmH	-1.24048	0.0414137
B1696	ydiP	-1.23986	0.0891616
B1585	ynfC	-1.23659	0.0192264
B0939	elfD	-1.23629	0.0770364
B3227	dcuD	-1.23586	0.166213
YECU	NA	-1.23504	0.120313
B0315	yahA	-1.23397	0.0107324
B3266	acrF	-1.23335	0.0650357
B3453	ugpB	-1.23326	0.0010731
B0572	cusC	-1.23237	0.114037
B1463	nhoA	-1.23098	0.0167452
B1484	ddpD	-1.23089	0.0537618
B2843	kduI	-1.23048	0.0441003
B1951	rcsA	-1.23023	0.110641
B4002	zraP	-1.23016	0.114119
B0040	caiT	-1.22844	0.106062
B3571	malS	-1.22731	0.0145327
B3525	yhjH	-1.22663	0.12148
B0899	ycaM	-1.22398	0.130421
B3889	yiiE	-1.2239	0.175285
B4354	yjiY	-1.22316	0.077957
B3417	malP	-1.22294	0.00749889
B3846	fadB	-1.22215	0.000197438
B1675	ydhZ	-1.22215	0.105109
B3951	pflD	-1.2219	0.0671035
B3437	gntK	-1.22168	0.0119396
B1692	ydiB	-1.22146	0.202581
B1672	ydhW	-1.22111	0.110319
B2055	wcaE	-1.22053	0.182713
B1880	flhB	-1.22049	0.150573
B3940	metL	-1.22014	1.01e-06
B0645	ybeR	-1.21938	0.177595
B3533	bcsA	-1.21885	0.0442159
B2787	gudD	-1.21884	0.0441869
B4355	tsr	-1.21823	0.0609834
B3946	fsaB	-1.21816	0.0611863
B1734	chbF	-1.21646	0.0442824
B3516	gadX	-1.21613	2.75e-07
YDFJ	NA	-1.21431	0.0749902
B3350	kefB	-1.2142	0.00330474
YCHT	NA	-1.2137	0.41681
B0567	ybcH	-1.21267	7.31e-05
B1516	lsrB	-1.2118	0.0925816
B0832	gsiD	-1.21101	0.0611293
B2718	hycH	-1.20994	0.0249566
B2461	eutP	-1.20855	0.213031
B3531	bcsZ	-1.2084	0.0175824
B2068	alkA	-1.2075	3.63e-05
B3480	nikE	-1.20672	0.0326157
B2757	casD	-1.20643	0.0952127
B3126	garL	-1.20615	0.112181
B1078	flgG	-1.20516	0.040332
B0394	mak	-1.20484	0.0396312
B2542	hcaD	-1.20355	0.0570193
B0831	gsiC	-1.20343	0.103203
B0075	leuL	-1.20311	0.024201
B0944	ycbF	-1.20157	0.0104121
B3567	xylG	-1.20128	0.153867
B4379	yjjW	-1.20006	0.0569206
B3905	rhaS	-1.1999	0.116389
B0996	torC	-1.19926	0.142918
EVGL	NA	-1.19837	0.736721
B0342	lacA	-1.19656	0.00897189
YOJO	NA	-1.19281	0.134648
B3680	yidL	-1.19272	0.0798887
B1800	dmlA	-1.19238	0.0281934
B1581	rspA	-1.19165	0.1191
B3280	yrdB	-1.18974	2.26e-05
B1019	efeB	-1.18815	0.000644338
B4428	hokB	-1.1871	0.395054
B4687	shoB	-1.18567	0.157313
B0307	ykgF	-1.18553	0.123337
B3750	rbsC	-1.18548	0.0266132
B3952	pflC	-1.18237	0.13169
B0861	artM	-1.18195	1.84e-16
B3366	nirD	-1.18124	0.0975144
B1890	motA	-1.18001	0.0768897
B1050	yceK	-1.179	0.0755718
B0069	sgrR	-1.17695	0.0295744
B0346	mhpR	-1.17673	0.0369305
B1774	ydjJ	-1.17645	0.204472
B1801	yeaV	-1.17614	0.031705
B4365	yjjQ	-1.17571	0.213275
B3028	mdaB	-1.17456	1.98e-05
B4601	ydgU	-1.17433	0.224601
B1947	fliO	-1.17395	0.190325
B1597	asr	-1.17339	0.0131437
B4037	malM	-1.17037	0.0932457
B2224	atoB	-1.16671	0.118377
B1483	ddpF	-1.1667	0.00472899
B3959	argB	-1.16484	0.00426593
YRIA	NA	-1.16482	0.0107514
B0007	yaaJ	-1.16477	0.0424978
B0383	phoA	-1.16412	0.00746192
B1580	rspB	-1.16274	0.118363
B1337	abgB	-1.16202	0.0456793
B3365	nirB	-1.16188	0.066156
B2258	arnF	-1.16113	0.101377
B1172	ymgG	-1.16011	0.113033
B3173	yhbX	-1.15965	0.0637945
YNEP	NA	-1.15841	0.255344
B1888	cheA	-1.15806	0.0560017
B1697	ydiQ	-1.15767	0.155246
B3469	zntA	-1.15758	5.27e-06
B3605	lldD	-1.15539	1.88e-08
B0340	cynS	-1.15521	0.0595315
B2887	ygfT	-1.15383	0.118464
B4121	yjdF	-1.14908	0.00315059
B1526	yneJ	-1.14792	0.00385328
B2468	aegA	-1.14735	0.0204046
B3087	ygjR	-1.14656	5.41e-07
B2839	lysR	-1.14485	0.00423295
B1689	ydiL	-1.14327	0.155626
B3896	yiiG	-1.14301	0.102846
B4323	uxuB	-1.14207	0.0336296
B1010	rutC	-1.1405	0.089017
B2383	fryA	-1.14019	0.132642
B4004	zraR	-1.13927	0.00855332
B3657	yicJ	-1.1378	0.148896
B0805	fiu	-1.13772	0.0670445
B1797	yeaR	-1.13457	0.270042
B1264	trpE	-1.13421	8.86e-09
B1945	fliM	-1.13344	0.111266
B2662	gabT	-1.13322	0.000475694
B1669	ydhT	-1.1332	0.13459
B2803	fucK	-1.13234	0.0784052
B1691	ydiN	-1.13143	NA
B1486	ddpB	-1.13106	0.0768016
B4487	yjdP	-1.13035	0.0107895
B2872	ygeY	-1.12831	1.86e-06
B0188	tilS	-1.12769	4.24e-05
B2940	yqgC	-1.12765	0.202893
B2878	ygfK	-1.12701	0.0673674
B3541	dppD	-1.12655	8.48e-07
B1694	ydiF	-1.12539	0.158747
B1182	hlyE	-1.12485	0.110605
B2085	yegR	-1.12437	0.181713
B2758	casC	-1.12381	0.138164
B0364	yaiS	-1.12104	0.29604
B2365	dsdX	-1.11873	0.0834577
B0018	mokC	-1.11871	0.114178
B0199	metN	-1.11634	0.0103702
B3827	yigM	-1.11545	0.000581608
B1942	fliJ	-1.11544	0.215402
INSA4	NA	-1.11485	0.0285693
B1073	flgB	-1.11333	0.151813
B3577	yiaM	-1.1127	0.148896
B2409	yfeR	-1.11256	0.081766
B2167	fruA	-1.11246	0.0464559
B0597	entH	-1.11203	1.26e-05
B2210	mqo	-1.11201	0.0146656
B0326	yahL	-1.11174	0.147025
B0696	kdpC	-1.11074	0.0592088
B3589	yiaY	-1.10979	0.0482915
B1502	ydeQ	-1.10915	0.207119
B1940	fliH	-1.10825	0.151773
B3402	yhgE	-1.10667	0.000475694
B0585	fes	-1.10449	1.14e-05
B2239	glpQ	-1.10405	0.0357197
B3025	qseB	-1.10394	0.0739101
B3088	alx	-1.10379	0.031263
B2934	cmtB	-1.10376	0.276392
RDCA	NA	-1.10348	0.0171843
B0306	ykgE	-1.10148	0.0691213
B0504	allS	-1.10064	0.0659347
B3023	ygiV	-1.10022	0.00429598
B3573	ysaA	-1.09956	0.00167519
B3906	rhaR	-1.09943	0.0604618
B3116	tdcC	-1.09896	0.0913757
B1455	yncH	-1.09797	0.216101
B3010	yqhC	-1.09714	0.0166733
B4186	yjfC	-1.09594	0.168793
B3685	yidE	-1.09379	0.0683903
B2069	yegD	-1.09062	1.45e-08
B3257	yhdT	-1.09023	0.00157145
B2059	wcaA	-1.08928	0.170831
B2347	yfdC	-1.08895	0.0474944
B0602	ybdN	-1.08885	0.0596479
B0382	iraP	-1.0875	3.95e-05
B1428	ydcK	-1.08609	0.0128332
B1744	astE	-1.08312	0.0752604
B2094	gatA	-1.082	0.283522
B4117	adiA	-1.08188	0.0632272
B3484	yhhI	-1.08183	0.13987
B3674	yidF	-1.0816	0.00787545
B1377	ompN	-1.07962	0.121851
B2208	napF	-1.07921	0.0127161
B2110	yehC	-1.07901	0.279959
B4068	yjcH	-1.07749	5.49e-06
B2754	ygbF	-1.07651	0.292167
B0992	yccM	-1.07547	0.194047
B2433	yfeZ	-1.07208	0.016677
B2928	yggC	-1.07104	4.96e-07
B0351	mhpF	-1.07081	0.080894
B3793	wzyE	-1.06796	0.0133871
B1412	azoR	-1.06678	1.19e-05
B2661	gabD	-1.06658	9.56e-06
B3538	bcsG	-1.06582	0.0366062
B2708	srlQ	-1.06498	0.00918704
B0061	araD	-1.06418	0.125683
B1771	ydjG	-1.06184	0.163677
B0649	djlC	-1.06159	0.191398
B1536	ydeI	-1.0592	0.114502
YBIE	NA	-1.05719	0.0299946
B4332	yjiJ	-1.05684	0.109152
B1489	dosP	-1.05365	0.0954994
B0513	ybbY	-1.05303	0.07605
B2503	yfgF	-1.0527	0.0902529
B2155	cirA	-1.05163	0.0581111
B2886	ygfS	-1.05151	0.0659347
B1320	ycjW	-1.05028	4.59e-10
B0011	yaaW	-1.04961	0.175971
B3133	agaV	-1.04599	NA
B0325	yahK	-1.04594	0.0244487
B1194	ycgR	-1.04564	0.137034
B2825	ppdB	-1.045	0.0868009
B3861	yihF	-1.04397	0.0304752
B2799	fucO	-1.04269	0.0385801
B3415	gntT	-1.04231	0.0353266
B0046	kefF	-1.04225	0.0368354
B1453	ansP	-1.04148	0.083595
B0101	yacG	-1.04064	0.0145952
B2678	proW	-1.03956	0.0635779
B0821	ybiU	-1.03907	0.0020603
B0535	sfmZ	-1.03844	0.15231
B0508	hyi	-1.03778	0.287908
B3460	livJ	-1.03725	0.000116584
B0527	ybcI	-1.03707	0.0604618
B3939	metB	-1.03571	0.01275
B3820	yigI	-1.03413	0.0466457
B3669	uhpA	-1.03362	0.0228789
B2509	xseA	-1.0333	0.00114868
B1921	fliZ	-1.03273	0.161589
B0162	cdaR	-1.03178	0.0215906
B2199	ccmC	-1.03086	0.0728781
B1799	dmlR	-1.02898	0.0634517
B3382	yhfY	-1.02639	0.123359
B1440	ydcS	-1.02579	0.0585243
B1904	yecR	-1.02528	0.198037
B3224	nanT	-1.02436	0.0698013
B1447	ydcZ	-1.02226	0.0417857
B1527	yneK	-1.02088	0.0470458
B2195	dsbE	-1.01677	0.062933
B2102	yegX	-1.01601	0.20947
B3646	yicG	-1.01547	0.00205994
YEJO	NA	-1.01534	0.135405
B1058	yceO	-1.01534	0.0387316
B1012	rutA	-1.01499	0.11045
B2706	srlM	-1.0141	0.0977833
B1037	csgG	-1.01255	0.0367504
B1752	ydjZ	-1.0125	0.0131377
B3818	yigG	-1.01237	0.122608
B2921	ygfI	-1.0102	0.149286
B0842	mdfA	-1.00978	0.0606815
B2802	fucI	-1.00739	0.0565716
B1184	umuC	-1.00655	0.157381
B0862	artQ	-1.00473	2.94e-06
B2072	yegK	-1.00439	0.242483
B3488	yhiJ	-1.00246	0.0788167
B3077	ebgC	-1.00218	0.216465
B1177	ycgJ	-0.999981	0.0750261
B2534	yfhR	-0.998106	0.0357479
B1494	pqqL	-0.99794	0.165031
INSA6	NA	-0.997168	0.0261383
B2733	mutS	-0.996135	2.34e-09
B3258	panF	-0.995541	1.83e-06
B1197	treA	-0.994274	0.00491156
B2788	gudX	-0.99231	0.0521115
B3691	dgoT	-0.991201	0.224718
B0906	ycaP	-0.989382	0.042716
PUNR	NA	-0.98894	0.0358087
B1701	fadK	-0.98855	0.0739101
B4033	malF	-0.988429	0.11184
YTIA	NA	-0.987289	0.0106275
B0207	dkgB	-0.986524	0.0732319
B2760	casA	-0.985585	0.207507
B4242	mgtA	-0.985087	0.107842
B0695	kdpD	-0.979626	0.023157
B1023	pgaB	-0.976362	0.184364
B0073	leuB	-0.976019	0.000564633
B0833	yliE	-0.97119	0.0239838
B4064	ghxP	-0.970088	0.0237804
B4036	lamB	-0.967373	0.141703
B4020	yjbB	-0.965596	0.0012045
B1421	trg	-0.964983	0.0351419
B2045	wcaK	-0.962104	0.0433686
B2255	arnA	-0.960134	3.36e-05
B2538	hcaE	-0.959713	0.11245
B2548	yphF	-0.959646	0.283251
B3647	ligB	-0.959422	0.0597062
B0993	torS	-0.95568	0.0107929
B2149	mglA	-0.955138	0.101843
B3457	livH	-0.950811	0.0687778
B2146	preT	-0.949254	0.0938514
B3378	yhfU	-0.948331	0.265698
B1773	ydjI	-0.947049	0.208787
B4231	yjfF	-0.946179	0.184509
B0512	allB	-0.945986	0.153867
B4400	creD	-0.944508	0.239629
B1972	yedZ	-0.940549	0.170595
B0933	ssuB	-0.938598	0.255329
B0330	prpR	-0.936681	0.0209245
B2424	cysU	-0.936447	0.0649461
B4622	ytcA	-0.936357	0.38688
B0030	rihC	-0.935492	0.00263282
B0995	torR	-0.935157	0.0141239
B2140	dusC	-0.934546	0.0168036
B1301	puuB	-0.934422	0.00330474
B3812	yigB	-0.934143	9.19e-06
B3564	xylB	-0.933556	0.018628
B1260	trpA	-0.931213	0.000628178
B2823	ppdC	-0.930074	0.0161957
B1925	fliS	-0.926495	0.180751
B2871	ygeX	-0.924582	0.0398637
YKID	NA	-0.922619	0.0211032
B2324	mnmC	-0.920742	1.41e-06
B3128	garD	-0.91877	0.0979052
B3008	metC	-0.915378	1.15e-05
B2214	apbE	-0.914838	6.29e-05
B1493	gadB	-0.9146	0.0285033
B1596	ynfM	-0.910851	1.94e-05
B1645	ydhK	-0.910634	0.0215525
B2093	gatB	-0.910533	0.399209
B2043	wcaM	-0.908788	0.153128
YNCP	NA	-0.908286	0.267742
MGTL	NA	-0.908258	0.0833602
B1512	lsrR	-0.907383	4.41e-07
B0896	dmsC	-0.906751	0.0792627
B0682	chiQ	-0.90641	0.115192
B1268	yciQ	-0.904986	5.18e-08
B2945	endA	-0.903564	0.0869008
B0327	yahM	-0.903164	0.0506368
B1751	ydjY	-0.903114	0.184023
RSED	NA	-0.902558	0.0818757
B2086	yegS	-0.902335	0.0829162
B1901	araF	-0.902231	0.119392
B4005	purD	-0.901363	0.000405448
B3800	aslB	-0.899153	2.31e-05
B0310	ykgH	-0.898454	0.0975691
B4364	yjjP	-0.893651	0.00119612
B0379	yaiY	-0.893554	0.0115025
B1931	yedK	-0.893046	0.0107324
B3998	nfi	-0.892631	0.00271451
B1258	yciF	-0.889558	0.28725
B2473	ypfH	-0.889346	0.0515035
UBIV	NA	-0.887447	0.0702759
B4473	smf	-0.887084	0.0400559
B0088	murD	-0.886838	3.97e-10
B0456	ybaA	-0.885908	0.00528635
B1754	ynjB	-0.883414	0.00295621
B1518	lsrG	-0.882477	0.15659
B4257	yjgN	-0.879885	0.344952
B1110	ycfJ	-0.877406	0.0727725
B4063	soxR	-0.877372	0.154753
B1423	ydcJ	-0.875828	0.0261924
B1700	ydiT	-0.873844	0.0679133
B2673	nrdH	-0.873018	0.00975319
YBFQ	NA	-0.872797	0.648038
B0243	proA	-0.871836	6.03e-07
B2168	fruK	-0.871709	0.08038
B1407	ydbD	-0.870383	0.13297
B1648	ydhL	-0.869484	0.0516524
B0592	fepB	-0.868878	0.0001589
B3042	yqiC	-0.867493	0.00897189
B4076	nrfG	-0.866535	0.233939
B0848	ybjM	-0.866475	0.184509
B0875	aqpZ	-0.86526	0.00740843
B1851	edd	-0.864847	0.0687778
B0920	elyC	-0.863769	0.024083
B4464	ghxQ	-0.861306	0.074225
B3830	ysgA	-0.860874	0.0483268
HISL	NA	-0.860786	0.30152
B0790	ybhP	-0.858471	0.0289629
B1082	flgK	-0.85609	0.0530346
B3802	hemY	-0.855953	0.00645696
B2112	yehE	-0.854726	0.00103331
B3994	thiC	-0.852743	1.42e-06
B0784	moaD	-0.851334	0.000350417
B2762	cysH	-0.849101	0.0161085
B0789	clsB	-0.847477	0.0493241
B3954	yijO	-0.845681	0.000556587
B3106	yhaK	-0.844061	0.0805643
B4620	yjbT	-0.838616	0.179153
B3552	yiaD	-0.838459	0.0504616
B2260	menE	-0.83835	0.00121498
B4460	araH	-0.836467	0.206392
B3937	yiiX	-0.836388	0.0135219
B3898	frvX	-0.836114	0.261052
B3794	wecG	-0.834393	0.113538
B2756	casE	-0.83408	0.287444
B2943	galP	-0.83347	0.0750261
B1620	malI	-0.832502	0.114037
B3526	kdgK	-0.831768	0.0161337
B3395	hofM	-0.822611	0.0481495
B3711	yidZ	-0.822202	0.000762046
B3927	glpF	-0.818958	0.0612407
B1722	ydiY	-0.817526	0.14753
B3592	yibF	-0.814987	0.000586734
B4357	lgoR	-0.813612	0.118258
FABY	NA	-0.812335	2.52e-05
B2220	atoC	-0.812281	0.137177
B3113	tdcF	-0.811641	0.157721
B1238	tdk	-0.810134	0.0536982
B3487	yhiI	-0.805576	0.0349544
B1429	tehA	-0.805535	0.0726864
B4145	yjeJ	-0.80531	0.0977536
B2883	guaD	-0.804095	0.109363
B1303	pspF	-0.801832	0.00452822
B3458	livK	-0.801795	0.000907591
B3745	viaA	-0.800989	0.0697154
B4512	ybdD	-0.800191	0.00536485
B2726	hypA	-0.799811	0.142015
B3485	yhhJ	-0.799514	0.18051
YHGP	NA	-0.798345	0.735478
B1219	ychN	-0.79834	0.160685
B2540	hcaC	-0.798082	0.263129
B2197	ccmE	-0.798019	0.24109
B3053	glnE	-0.795503	6.09e-07
B2818	argA	-0.795414	0.0284662
B1705	ydiE	-0.794604	0.0577939
B1554	rrrQ	-0.792938	0.0702691
B4406	yaeP	-0.791315	0.134039
B0037	caiC	-0.790357	0.00204748
B2325	yfcL	-0.790008	0.0255391
B2024	hisA	-0.789435	1.8e-05
B0400	phoR	-0.788072	0.0113787
GLAR	NA	-0.787834	0.022298
B2574	nadB	-0.787578	0.00149514
B1020	phoH	-0.783864	0.0260575
B2267	elaA	-0.782752	0.0287591
B3474	yhhT	-0.782662	0.00147217
B3090	ygjV	-0.777256	0.2595
B0620	citB	-0.77724	0.0131057
B0714	nei	-0.777237	0.139382
B2293	yfbT	-0.77704	0.00136184
B3262	yhdJ	-0.775386	0.200818
B0476	aes	-0.773983	0.149409
B0693	speF	-0.773344	0.3127
B2010	dacD	-0.772096	0.0998435
B1992	cobS	-0.771917	0.0724527
B2838	lysA	-0.769856	0.0493249
B0900	ycaN	-0.768417	0.260181
B0531	sfmC	-0.767441	0.446613
B1668	ydhS	-0.767084	0.000550579
B3524	yhjG	-0.76704	0.0711925
B4398	creB	-0.766736	6.86e-05
B3118	tdcA	-0.766706	0.21892
B2991	hybF	-0.765672	0.0417497
B2434	ypeA	-0.765602	0.252172
B1621	malX	-0.763695	0.0381162
B0712	ybgK	-0.763119	0.000495337
YQFH	NA	-0.763028	0.177144
B4544	arnE	-0.762199	0.124319
B2428	murQ	-0.761555	0.229512
B2998	yghW	-0.760183	0.0689935
B1217	chaB	-0.758924	0.291124
YNFP	NA	-0.758563	0.44246
B1476	fdnI	-0.757951	0.259845
B3823	rhtC	-0.75597	0.0156171
B0825	fsaA	-0.754897	0.144831
B4546	ypeB	-0.7544	0.139864
B1296	puuP	-0.75363	0.0687514
B2900	yqfB	-0.751874	0.11867
B3523	yhjE	-0.751344	0.0407516
B2874	yqeA	-0.751076	0.00285933
B2506	yfgI	-0.750032	0.216101
B2686	emrB	-0.750006	0.068282
B4061	yjcC	-0.747078	0.0623917
WECF	NA	-0.746889	0.00280095
B1595	ynfL	-0.746717	0.175526
B0496	ybbP	-0.746153	0.0123199
B0419	yajO	-0.746126	5.84e-06
B4003	zraS	-0.745597	0.137883
B3565	xylA	-0.744175	0.201849
B3594	yibA	-0.74404	0.00952685
B4547	ypfN	-0.74348	0.000664793
B0445	ybaE	-0.74328	0.112255
B4119	melA	-0.742629	0.285639
B2219	atoS	-0.741982	0.131405
B4044	dinF	-0.741498	0.0102974
B1102	fhuE	-0.740995	0.00576549
B4334	yjiL	-0.739559	0.00293507
B3140	agaD	-0.734198	0.172035
B2766	ygcN	-0.733894	0.0444456
B2804	fucU	-0.733533	0.0389832
B1991	cobT	-0.732949	0.0717802
B0813	rhtA	-0.732102	0.0176869
B0849	grxA	-0.731753	0.26349
B1680	sufS	-0.730112	0.00235836
B0491	fetB	-0.728447	0.139483
B4415	hokE	-0.726823	0.236346
B1430	tehB	-0.725892	0.0499383
B4567	yjjZ	-0.724882	0.314257
B2761	ygcB	-0.721993	NA
B0443	fadM	-0.720927	0.000573249
B0876	ybjD	-0.720627	0.140175
B0072	leuC	-0.720282	0.0514981
B3467	yhhM	-0.719549	0.0283302
B2826	ppdA	-0.71924	0.21792
B2200	ccmB	-0.718122	0.0388493
B2322	yfcJ	-0.718115	0.0248559
B1449	curA	-0.717103	0.00291883
B1065	mdtH	-0.716549	0.0339444
B1487	ddpA	-0.712119	0.0623923
B3795	yifK	-0.711793	0.0565304
B3239	yhcO	-0.711606	0.0309265
B1406	ydbC	-0.709952	0.0397648
GMHA	NA	-0.708866	0.0106085
B2135	yohC	-0.708259	0.012076
B2263	menH	-0.70799	0.0156171
B1759	nudG	-0.707243	0.0961031
B1336	abgT	-0.706987	0.149286
B3434	yhgN	-0.705441	0.000230272
B4141	yjeH	-0.703654	0.0979752
B4485	ytfR	-0.702893	0.0732319
B4399	creC	-0.701812	0.0752324
B4012	yjaB	-0.701482	0.439998
B2492	focB	-0.699689	0.135641
B3726	pstA	-0.698376	0.0119419
B1828	yebQ	-0.697036	0.0180322
B3544	dppA	-0.695097	0.168562
YMID	NA	-0.694609	0.0544944
B1024	pgaA	-0.694539	0.250492
B0151	fhuC	-0.694304	0.00240158
B2292	yfbS	-0.693776	0.033539
B1757	ynjE	-0.693186	0.0125986
B0841	ybjG	-0.690718	0.143865
B3714	adeP	-0.690004	0.00342319
B1811	yoaH	-0.68885	0.031846
B1475	fdnH	-0.687281	0.084866
B3661	nlpA	-0.686442	0.0844814
B1168	ycgG	-0.683307	0.38355
B1971	yedY	-0.682257	0.0934277
B4520	ymgF	-0.681404	0.434734
B4472	yhdP	-0.680877	0.0179889
B3001	gpr	-0.67861	0.114752
B1533	eamA	-0.678457	0.1401
B3026	qseC	-0.67598	0.000739809
B0566	envY	-0.675906	0.0903701
B3413	gntX	-0.675431	0.0111362
B2252	ais	-0.675203	0.309848
B3856	mobB	-0.674763	0.0221776
YJEV	NA	-0.673969	0.317341
B1653	lhr	-0.673374	0.00172959
B3599	mtlA	-0.670174	7.15e-06
B0123	cueO	-0.66998	0.0328154
B1382	ynbE	-0.669574	0.381347
B0804	ybiX	-0.669169	0.0544882
B1072	flgA	-0.662238	0.281141
YAIX	NA	-0.661549	0.409505
B0155	clcA	-0.661266	0.0231062
B2364	dsdC	-0.660644	0.0951955
B3747	kup	-0.658564	0.0725201
B0044	fixX	-0.6584	0.447163
B0830	gsiB	-0.658165	0.013223
B1760	ynjH	-0.657497	0.0533102
B0013	yaaI	-0.65445	0.265697
B2145	yeiS	-0.653138	0.246943
B3492	yhiN	-0.650723	0.154697
B2103	thiD	-0.649542	0.421388
B0571	cusR	-0.648824	1.37e-05
B2663	gabP	-0.647796	0.182738
B3601	mtlR	-0.647425	0.0121403
B4199	yjfY	-0.646129	0.0173375
B0147	ligT	-0.642769	0.0526051
B1498	ydeN	-0.642452	0.334862
B3935	priA	-0.642044	0.000429651
B2801	fucP	-0.641771	0.173906
B0190	yaeQ	-0.639965	0.000972855
B2586	yfiM	-0.639861	0.0186818
B4221	tamB	-0.63702	0.0495381
B3131	agaR	-0.636804	0.117956
B2840	ygeA	-0.636255	0.00206659
B1263	trpD	-0.636208	0.0230596
B2257	arnT	-0.635371	0.227696
B3418	malT	-0.634538	0.000330937
B3473	yhhS	-0.631864	0.0375344
B0515	allE	-0.629822	0.180948
B0681	chiP	-0.629266	0.165117
B4071	nrfB	-0.62591	0.194563
B0152	fhuD	-0.624442	0.0246365
B4394	yjjX	-0.620869	0.0668864
B1490	dosC	-0.619948	0.274046
B1201	dhaR	-0.619733	0.0366096
B3188	sfsB	-0.618932	0.365528
B1189	dadA	-0.618166	0.0226482
B2256	arnD	-0.617609	0.113033
B3101	yqjF	-0.615988	0.0618068
B1730	ydjO	-0.615413	0.277079
HIUH	NA	-0.614552	0.383367
B2284	nuoF	-0.612738	0.0662567
B4254	argI	-0.612135	0.400798
B2730	hypE	-0.610578	0.00163952
B1753	ynjA	-0.608646	0.0604618
B3020	ygiS	-0.605804	0.0165968
B4378	yjjV	-0.604785	0.0190417
B3536	bcsE	-0.603231	0.0211032
MGTT	NA	-0.602993	0.441499
B2161	nupX	-0.602179	NA
B0522	purK	-0.601173	0.0514445
B1259	yciG	-0.599347	0.405996
B4253	yjgL	-0.598374	0.529086
B3345	tusD	-0.598089	0.08449
B1448	mnaT	-0.594349	0.0234742
B0064	araC	-0.593764	0.266178
B0894	dmsA	-0.593048	0.0389726
B2166	psuK	-0.591734	0.555163
B1731	cedA	-0.590071	0.0143965
B1521	uxaB	-0.589414	0.145803
B2892	recJ	-0.586853	0.00451213
B0480	ushA	-0.585361	0.170818
B4513	kdpF	-0.584598	0.601517
YSGD	NA	-0.582441	0.126574
B2792	yqcC	-0.582269	0.00387913
B0679	nagE	-0.579404	0.0288804
B2535	csiE	-0.578803	0.0488664
B3411	yhgA	-0.576994	0.282232
B3689	yidR	-0.576113	0.0249566
B3120	yhaB	-0.574072	0.580674
B0144	gluQ	-0.572879	0.00532452
B2209	eco	-0.572658	0.132642
B4191	ulaR	-0.572454	0.131502
B0231	dinB	-0.572037	6.58e-05
B3003	yghA	-0.571672	0.0673172
B4550	arfA	-0.571131	0.0834577
B3957	argE	-0.566576	0.078262
B2180	yejF	-0.566237	0.0467931
YBAZ	NA	-0.565663	0.0424703
B2866	xdhA	-0.565133	0.0770174
B2505	yfgH	-0.564368	0.152574
B4123	dcuB	-0.564115	0.119745
B3590	selB	-0.561035	0.00111621
B0860	artJ	-0.56048	0.163268
B1769	ydjE	-0.557833	0.483049
B2989	yghU	-0.557825	0.0368354
B2132	bglX	-0.557565	0.00155597
B0647	ybeT	-0.55755	0.447268
B3697	yidA	-0.553671	0.0322788
B2154	yeiG	-0.553473	0.0233488
B1251	yciI	-0.552306	0.118258
B4326	iraD	-0.552164	0.117015
B1183	umuD	-0.54797	0.234428
B0994	torT	-0.544451	0.158082
B1803	yeaX	-0.542505	0.271453
YPED	NA	-0.541234	0.434775
B4477	dgoA	-0.540441	0.264779
B1606	folM	-0.538078	0.040085
B1069	murJ	-0.537491	0.00771618
B0601	ybdM	-0.536952	0.288306
B0358	yaiO	-0.536007	0.297863
B4013	metA	-0.534726	0.234245
B0624	flc	-0.53364	0.0653147
B0479	fsr	-0.532546	0.127826
B1307	pspD	-0.531093	0.0603447
B4114	eptA	-0.530144	0.149409
B3058	folB	-0.527387	0.134749
B3792	wzxE	-0.525136	0.0878275
B0584	fepA	-0.523828	0.000763995
UBIU	NA	-0.521162	0.0657532
B2237	inaA	-0.520394	0.0856242
B4320	fimH	-0.519728	0.0603238
B1605	ydgI	-0.51945	0.108611
B1929	yedE	-0.515833	0.053858
B1454	yncG	-0.514843	0.0761084
B3858	yihD	-0.511904	0.228359
B4190	yjfP	-0.510739	0.125683
B1908	yecA	-0.509408	0.00145499
YQHI	NA	-0.50896	0.397566
B2232	ubiG	-0.507749	0.00114615
B0828	iaaA	-0.507743	0.0472441
B1523	yneG	-0.506658	0.0161337
B4122	fumB	-0.506598	0.114278
B4159	mscM	-0.505233	0.0258021
B3522	yhjD	-0.505031	0.075938
B3103	yhaH	-0.504854	0.262844
B2798	ygdG	-0.504542	0.0249566
B3774	ilvC	-0.504267	0.166748
B2179	yejE	-0.502553	0.0357204
B1907	tyrP	-0.500279	0.114178
YKIC	NA	-0.500139	0.556451
B0879	macB	-0.49869	0.0243667
B3073	patA	-0.498049	0.00052036
B1736	chbA	-0.497362	0.0631015
B1628	rsxB	-0.492403	0.126072
B3655	yicH	-0.491471	0.000178132
B0713	ybgL	-0.491407	0.00377429
B3675	yidG	-0.491152	0.0384759
B2880	ygfM	-0.490695	0.102992
B0569	nfrB	-0.489413	0.0353581
B1083	flgL	-0.489264	0.0024635
B3857	mobA	-0.488862	0.012339
B0829	gsiA	-0.487839	0.0834577
B3660	yicL	-0.484259	0.12991
B0396	araJ	-0.482668	0.071233
B1952	dsrB	-0.482585	0.216876
B0965	yccU	-0.482304	0.0017629
B2048	cpsG	-0.481068	0.0670445
B0808	ybiO	-0.480183	0.30876
B0765	modC	-0.47899	0.00317777
B1171	ymgD	-0.476498	0.270542
B4241	treR	-0.47602	0.0221776
B4618	tisB	-0.475935	0.213875
B1206	dauA	-0.474949	0.0314116
B2366	dsdA	-0.467412	0.35135
B3470	tusA	-0.466439	0.0294362
B3819	rarD	-0.463912	0.0492735
B0568	nfrA	-0.463744	0.0209422
B2731	fhlA	-0.462925	0.0103367
B1409	ynbB	-0.460738	0.64756
B3383	yhfZ	-0.460407	0.255045
B1592	clcB	-0.456708	0.141749
B2560	pgpC	-0.45121	0.00676148
B1480	sra	-0.449274	0.284553
B4511	ybdZ	-0.448856	0.158977
B1810	yoaC	-0.445596	0.11245
B3926	glpK	-0.445235	0.0233872
B2570	rseC	-0.443785	0.169188
B1985	yeeO	-0.442557	0.190721
B1711	btuC	-0.439894	0.111764
B3600	mtlD	-0.439348	0.00975319
B4019	metH	-0.437384	0.00508879
B2536	hcaT	-0.431786	0.0205023
B1161	ycgX	-0.431782	0.435763
B3425	glpE	-0.431437	0.0533927
B0785	moaE	-0.430085	0.142974
B1793	yoaF	-0.429547	0.0448522
B4198	ulaF	-0.428762	0.627327
B0898	ycaD	-0.427563	0.11564
B1589	ynfG	-0.426855	0.169188
B1785	yeaI	-0.424264	0.278174
B1594	mlc	-0.423839	0.102846
B4079	fdhF	-0.423616	0.0236054
YDDL	NA	-0.422702	0.633852
B3468	yhhN	-0.419802	0.00269578
B0380	yaiZ	-0.418333	0.169443
B1300	puuC	-0.417902	0.0820659
B0099	mutT	-0.417654	0.0781348
B2557	purL	-0.416986	0.124146
B2150	mglB	-0.416928	0.202254
B2344	fadL	-0.414177	0.313183
B0710	ybgI	-0.411602	0.011683
B2178	yejB	-0.411397	0.0544944
B1805	fadD	-0.410564	0.00660537
B2812	tcdA	-0.410119	0.0129629
B3816	corA	-0.407265	0.264217
RCDB	NA	-0.407251	0.418612
B0186	ldcC	-0.406867	0.0875145
B1038	csgF	-0.406433	0.46473
B2559	tadA	-0.406425	0.0264721
YGDT	NA	-0.406092	0.333212
B0182	lpxB	-0.405661	0.30166
B0865	ybjP	-0.403916	0.0949247
B1247	oppF	-0.403253	0.0533126
B0595	entB	-0.40199	0.0159504
B3958	argC	-0.401931	0.114178
B1849	purT	-0.401582	0.329842
B0452	tesB	-0.400243	0.023285
B1981	shiA	-0.400089	0.0196507
B2497	uraA	-0.397388	0.0898966
LHGD	NA	-0.396522	0.098865
B2725	hycA	-0.396011	0.635199
B1601	tqsA	-0.395745	0.127052
B0060	polB	-0.394633	0.038392
B2201	ccmA	-0.394411	0.109803
B0234	yafP	-0.393181	0.443394
B2520	yfhM	-0.393035	0.003195
B1815	yoaD	-0.391262	0.0859979
B3615	waaH	-0.390457	0.250685
B0757	galK	-0.389901	0.055347
B0220	ivy	-0.387124	0.0855697
B2669	stpA	-0.385333	0.333307
B3243	aaeR	-0.384058	0.0442003
B2556	glrK	-0.383937	0.055312
B1917	yecC	-0.383151	0.0551165
B0946	zapC	-0.382761	0.0751554
B2308	hisQ	-0.38014	0.266418
B2869	ygeV	-0.380134	0.0662567
B1335	ogt	-0.37985	0.0250304
B3507	dctR	-0.378021	0.190469
B0357	frmR	-0.375845	0.299655
B2410	yfeH	-0.373293	0.0554678
B3707	tnaC	-0.372821	0.778509
B0874	ybjE	-0.371957	0.0357204
B2944	yggI	-0.370216	0.15519
B2251	nudI	-0.369925	0.268059
B1039	csgE	-0.369541	0.504293
YKFO	NA	-0.369426	0.445419
B0863	artI	-0.367987	0.345214
B1657	ydhP	-0.366189	0.225268
B3551	bisC	-0.364496	0.067953
B3252	csrD	-0.363831	0.104633
B1227	narI	-0.361101	0.191282
B0859	rlmC	-0.358805	0.011085
B1587	ynfE	-0.358657	0.25242
B4211	qorB	-0.357473	0.313746
B0598	cstA	-0.356683	0.00599573
B0826	moeB	-0.354802	0.13169
B1770	ydjF	-0.352112	0.306987
B2474	tmcA	-0.351277	0.00866
B0751	pnuC	-0.351187	0.292137
B2020	hisD	-0.35072	0.2984
B0356	frmA	-0.34925	0.124142
B3550	yiaC	-0.345034	0.380013
B1867	yecD	-0.3447	0.120707
B2899	yqfA	-0.340171	0.445492
B2277	nuoM	-0.337323	0.0400844
PSSL	NA	-0.336921	0.677301
B2009	sbmC	-0.334752	0.0502542
B2382	ypdC	-0.332076	0.0428521
B3921	yiiR	-0.331962	0.301176
B0089	ftsW	-0.331787	0.0179764
B3862	yihG	-0.331351	0.285279
B0065	yabI	-0.330934	0.218889
B1590	ynfH	-0.328477	0.330105
B3148	yraN	-0.327399	0.304914
B1633	nth	-0.325131	0.534766
INSB6	NA	-0.323965	0.663849
B1629	rsxC	-0.319179	0.116591
B0999	cbpM	-0.31875	0.154332
B0378	yaiW	-0.316917	0.176262
B0033	carB	-0.31268	0.468888
B0662	ubiF	-0.309301	0.0249985
YAIT	NA	-0.309151	0.299774
B2235	nrdB	-0.30698	0.3366
B1381	ydbH	-0.303276	0.150573
B0130	yadE	-0.303147	0.0723375
B1500	safA	-0.301866	0.72741
B0337	codA	-0.301593	0.0351235
B4167	nnr	-0.301385	0.0546059
B4112	basS	-0.300977	0.14183
B1325	ycjG	-0.299843	0.0669537
B2822	recC	-0.29972	0.0468086
B0090	murG	-0.299039	0.0347964
B2755	ygbT	-0.29885	0.711306
B3813	uvrD	-0.297192	0.0649574
B4070	nrfA	-0.296974	0.322533
B4329	yjiG	-0.294089	0.151783
B1036	ycdZ	-0.29297	0.331481
B0852	rimK	-0.292811	0.290534
B0807	rlmF	-0.292698	0.348566
B4239	treC	-0.2908	0.201535
B0711	ybgJ	-0.289363	0.0793437
B1798	leuE	-0.286349	0.396496
B4050	pspG	-0.285752	0.323043
B3253	acuI	-0.284357	0.222063
B3910	yiiM	-0.282676	0.0650146
B2422	cysA	-0.280045	0.476232
B1758	ynjF	-0.280041	0.490863
B1875	yecM	-0.279215	0.283064
B2151	galS	-0.279039	0.138723
B3156	yhbS	-0.278167	0.198035
B1117	lolD	-0.278157	0.185424
B2302	yfcG	-0.278082	0.383068
B1186	nhaB	-0.277875	0.227521
B3248	yhdE	-0.277575	0.277513
B4333	yjiK	-0.277426	0.231623
B2280	nuoJ	-0.277409	0.232936
B3208	mtgA	-0.276715	0.313212
B3206	npr	-0.276076	0.537935
B4386	lplA	-0.274733	0.151335
B0917	ycaR	-0.272753	0.475157
B1522	yneF	-0.270453	0.369772
B2831	mutH	-0.268264	0.0998821
YMGN	NA	-0.267158	0.503538
B2700	pncC	-0.266848	0.129763
B3749	rbsA	-0.262407	0.268028
B2797	sdaB	-0.260746	0.192109
B2881	xdhD	-0.260711	0.211621
B3054	ygiF	-0.260462	0.226406
B1737	chbC	-0.258808	0.38141
B0427	yajR	-0.255589	0.123311
B2714	ascG	-0.253905	0.304063
B3212	gltB	-0.252389	0.0671412
B4149	blc	-0.251935	0.329085
B3635	mutM	-0.251157	0.103473
B1588	ynfF	-0.250644	0.410206
B4395	ytjC	-0.250269	0.130534
B0453	ybaY	-0.250082	0.245177
B1018	efeO	-0.249145	0.262844
B0208	yafC	-0.247519	0.132074
B2835	lplT	-0.246744	0.279959
B0867	amiD	-0.244647	0.324582
B3491	yhiM	-0.244609	0.301176
B0752	zitB	-0.243047	0.258306
TSUA	NA	-0.242785	0.56843
B0068	thiB	-0.242774	0.486289
B1452	yncE	-0.242772	0.248544
B2470	acrD	-0.242631	0.381988
B3569	xylR	-0.242593	0.384242
B1990	ldtA	-0.241583	0.290297
B3727	pstC	-0.241437	0.215109
B3848	yigZ	-0.239751	0.282171
B2377	yfdY	-0.238654	0.279959
B4502	yeiW	-0.237533	0.387192
YSDD	NA	-0.236875	0.590987
B4245	pyrB	-0.236346	0.139453
B2679	proX	-0.235965	0.192155
B0198	metI	-0.234462	0.482014
TRPL	NA	-0.231948	0.529381
B1631	rsxG	-0.230675	0.414019
B2264	menD	-0.229905	0.122233
B2254	arnC	-0.229078	0.348643
B0818	ybiR	-0.226632	0.172386
B2067	yegE	-0.224953	0.231827
B2672	ygaM	-0.224472	0.36814
B1068	yceM	-0.221856	0.172668
B1464	yddE	-0.221739	0.195124
B1431	ydcL	-0.221003	0.474431
B0160	dgt	-0.219779	0.305323
B1220	ychO	-0.219132	0.282378
B4240	treB	-0.218081	0.444998
B0303	rclB	-0.217246	0.791725
B0869	ybjT	-0.21656	0.232193
B2160	yeiI	-0.21598	0.22176
B3809	dapF	-0.215275	0.238324
B0399	phoB	-0.214274	0.149533
B0916	ycaQ	-0.212706	0.283811
B3091	uxaA	-0.210476	0.220426
B3925	glpX	-0.209772	0.250037
B4225	chpB	-0.208931	0.446625
B3945	gldA	-0.208516	0.445832
B0085	murE	-0.207931	0.499865
B1988	nac	-0.205612	0.345905
B2101	yegW	-0.203236	0.475345
B0148	hrpB	-0.201358	0.123332
B2170	setB	-0.201252	0.529375
B3607	cysE	-0.200421	0.488227
B2320	pdxB	-0.198987	0.475157
B0495	ybbA	-0.198506	0.272147
B1015	putP	-0.196659	0.239693
B3771	ilvD	-0.19523	0.495955
B2817	amiC	-0.195123	0.222063
B3606	trmL	-0.194537	0.246526
B4403	yjtD	-0.194214	0.564638
B1958	yedI	-0.193983	0.222063
B0129	yadI	-0.192263	0.297183
B1693	aroD	-0.19225	0.251392
B2493	yfgO	-0.192139	0.172156
[truncated: 2,101 more rows]
