# Supplementary material for: An integrated proteo-transcriptomics approach reveals novel drug targets against multidrug resistant Escherichia coli
Source: Front Microbiol. 2025 Feb 25;16:1531739. doi: 10.3389/fmicb.2025.1531739 (PMC11893563; doi:10.3389/fmicb.2025.1531739)
Supplement: Supplementary file 2 [file Table_2.xlsx]

## Sheet: A to C
Peak Name	m/z	Ret. Time	Group	Use	t-value	p-value	Log (p)	Mean 1	Mean 2	Median 1	Median 2	Sigma 1	Sigma 2	Delta	Fold Change	Log (Fold Change)
sp|P0A8T7|RPOC_ECOLI			DNA-directed RNA polymerase subunit beta' OS=Escherichia coli (strain K12) OX=83333 GN=rpoC PE=1 SV=1	TRUE	-4.3884	0.0117974	-1.92822	959488	1.07507e+06	970207	1.08804e+06	36816.9	26935.7	-115580	0.89249	-0.0493964
sp|P0A8V2|RPOB_ECOLI			DNA-directed RNA polymerase subunit beta OS=Escherichia coli (strain K12) OX=83333 GN=rpoB PE=1 SV=1	TRUE	-3.03109	0.038739	-1.41185	450419	496380	458710	489779	23048.2	12592.1	-45961.5	0.907407	-0.042198
sp|P0AFG8|ODP1_ECOLI			Pyruvate dehydrogenase E1 component OS=Escherichia coli (strain K12) OX=83333 GN=aceE PE=1 SV=2	TRUE	-3.95805	0.0167049	-1.77716	2.03021e+06	2.41029e+06	2.05297e+06	2.33181e+06	49659.8	158737	-380079	0.84231	-0.0745282
sp|P63284|CLPB_ECOLI			Chaperone protein ClpB OS=Escherichia coli (strain K12) OX=83333 GN=clpB PE=1 SV=1	TRUE	2.87737	0.0451323	-1.34551	4.5682e+06	4.33534e+06	4.51203e+06	4.38836e+06	97735	100471	232852	1.05371	0.0227211
sp|P36683|ACNB_ECOLI			Aconitate hydratase B OS=Escherichia coli (strain K12) OX=83333 GN=acnB PE=1 SV=3	TRUE	-9.70203	0.000631759	-3.19945	160031	201793	161991	201128	5801.01	4683.39	-41762.3	0.793044	-0.100703
sp|P0CE48|EFTU2_ECOLI			Elongation factor Tu 2 OS=Escherichia coli (strain K12) OX=83333 GN=tufB PE=1 SV=1	TRUE	-9.14451	0.000793699	-3.10034	1.41607e+07	1.65221e+07	1.42835e+07	1.64959e+07	431966	115944	-2.36132e+06	0.857081	-0.0669783
sp|P0A6M8|EFG_ECOLI			Elongation factor G OS=Escherichia coli (strain K12) OX=83333 GN=fusA PE=1 SV=2	TRUE	-4.54303	0.010473	-1.97993	3.95361e+06	4.22595e+06	4.00494e+06	4.24671e+06	94178.9	43717.2	-272340	0.935555	-0.0289305
sp|P0A6Y8|DNAK_ECOLI			Chaperone protein DnaK OS=Escherichia coli (strain K12) OX=83333 GN=dnaK PE=1 SV=2	TRUE	8.75446	0.000938359	-3.02763	1.03817e+07	8.35678e+06	1.04062e+07	8.35216e+06	383494	115922	2.02495e+06	1.24231	0.0942307
sp|P0ABB0|ATPA_ECOLI			ATP synthase subunit alpha OS=Escherichia coli (strain K12) OX=83333 GN=atpA PE=1 SV=1	TRUE	-1.2812	0.269357	-0.569672	2.08031e+06	2.17822e+06	2.09789e+06	2.22731e+06	99148.3	87696.8	-97912.4	0.955049	-0.0199742
sp|P0A850|TIG_ECOLI			Trigger factor OS=Escherichia coli (strain K12) OX=83333 GN=tig PE=1 SV=1	TRUE	-6.0157	0.00384552	-2.41505	2.43698e+06	2.80852e+06	2.42046e+06	2.78067e+06	94414.2	50295.1	-371542	0.867709	-0.0616258
sp|P0A853|TNAA_ECOLI			Tryptophanase OS=Escherichia coli (strain K12) OX=83333 GN=tnaA PE=1 SV=1	TRUE	1.48681	0.211266	-0.67517	1.51737e+06	1.42221e+06	1.49737e+06	1.40872e+06	100377	47041.5	95158	1.06691	0.0281272
sp|P0A9Q7|ADHE_ECOLI			Aldehyde-alcohol dehydrogenase OS=Escherichia coli (strain K12) OX=83333 GN=adhE PE=1 SV=2	TRUE	-12.9878	0.000202788	-3.69296	1.61596e+06	2.54587e+06	1.61117e+06	2.55352e+06	94352.6	80479.3	-929913	0.634736	-0.197407
sp|P0A799|PGK_ECOLI			Phosphoglycerate kinase OS=Escherichia coli (strain K12) OX=83333 GN=pgk PE=1 SV=2	TRUE	-9.49007	0.000688004	-3.16241	3.62301e+06	4.54176e+06	3.62195e+06	4.51142e+06	132062	103333	-918756	0.797709	-0.0981553
sp|P0AG67|RS1_ECOLI			30S ribosomal protein S1 OS=Escherichia coli (strain K12) OX=83333 GN=rpsA PE=1 SV=1	TRUE	-5.14697	0.0067586	-2.17014	2.21873e+06	2.82948e+06	2.2603e+06	2.84062e+06	201488	40549.3	-610747	0.784149	-0.105602
sp|P0ABB8|ATMA_ECOLI			Magnesium-transporting ATPase, P-type 1 OS=Escherichia coli (strain K12) OX=83333 GN=mgtA PE=1 SV=1	TRUE	30.4184	6.95798e-06	-5.15752	764362	71224.6	769974	78977.8	25485.3	30136.5	693138	10.7317	1.03067
sp|P0A6F3|GLPK_ECOLI			Glycerol kinase OS=Escherichia coli (strain K12) OX=83333 GN=glpK PE=1 SV=2	TRUE	0.642812	0.55534	-0.255441	788005	659751	924498	542423	276243	207640	128254	1.1944	0.0771489
sp|P00490|PHSM_ECOLI			Maltodextrin phosphorylase OS=Escherichia coli (strain K12) OX=83333 GN=malP PE=1 SV=7	TRUE	-1.22169	0.288898	-0.539255	172801	208764	173950	181050	3674.75	50854.5	-35963.5	0.827732	-0.0821104
sp|P0ABB4|ATPB_ECOLI			ATP synthase subunit beta OS=Escherichia coli (strain K12) OX=83333 GN=atpD PE=1 SV=2	TRUE	5.39244	0.00572097	-2.24253	1.23034e+06	1.06706e+06	1.2316e+06	1.09478e+06	18033.3	49244.6	163271	1.15301	0.0618328
sp|P0A6F5|CH60_ECOLI			Chaperonin GroEL OS=Escherichia coli (strain K12) OX=83333 GN=groEL PE=1 SV=2	TRUE	23.3756	1.98527e-05	-4.70218	2.14575e+07	1.52052e+07	2.16478e+07	1.50475e+07	339893	314793	6.25229e+06	1.41119	0.149587
sp|P06959|ODP2_ECOLI			Dihydrolipoyllysine-residue acetyltransferase component of pyruvate dehydrogenase complex OS=Escherichia coli (strain K12) OX=83333 GN=aceF PE=1 SV=3	TRUE	-9.62826	0.000650664	-3.18664	1.30716e+06	1.78641e+06	1.34679e+06	1.79866e+06	74753	42947.5	-479242	0.731728	-0.13565
sp|P09546|PUTA_ECOLI			Bifunctional protein PutA OS=Escherichia coli (strain K12) OX=83333 GN=putA PE=1 SV=3	TRUE	3.05653	0.0377863	-1.42267	375174	44488.3	453279	49779.8	187094	10531	330686	8.43309	0.925987
sp|P0AFG3|ODO1_ECOLI			2-oxoglutarate dehydrogenase E1 component OS=Escherichia coli (strain K12) OX=83333 GN=sucA PE=1 SV=1	TRUE	-11.5323	0.000322873	-3.49097	840071	1.03473e+06	847634	1.02206e+06	17923.6	23096.8	-194655	0.811878	-0.0905093
sp|P0A836|SUCC_ECOLI			Succinate--CoA ligase [ADP-forming] subunit beta OS=Escherichia coli (strain K12) OX=83333 GN=sucC PE=1 SV=1	TRUE	-25.6119	1.38033e-05	-4.86002	441213	759620	438798	758804	19603.3	8909.01	-318406	0.580834	-0.235948
sp|P61889|MDH_ECOLI			Malate dehydrogenase OS=Escherichia coli (strain K12) OX=83333 GN=mdh PE=1 SV=1	TRUE	16.0366	8.84156e-05	-4.05347	4.41807e+06	3.14492e+06	4.47104e+06	3.16336e+06	116194	73536.4	1.27316e+06	1.40483	0.147624
sp|P0A8N5|SYK2_ECOLI			Lysine--tRNA ligase, heat inducible OS=Escherichia coli (strain K12) OX=83333 GN=lysU PE=1 SV=2	TRUE	63.6342	3.6532e-07	-6.43733	424388	18096.4	423062	14429.7	5387.16	9657.92	406292	23.4515	1.37017
sp|P33195|GCSP_ECOLI			Glycine dehydrogenase (decarboxylating) OS=Escherichia coli (strain K12) OX=83333 GN=gcvP PE=1 SV=3	TRUE	-1.8134	0.143977	-0.841706	182826	195246	183838	194906	8978.63	7752.59	-12419.6	0.93639	-0.0285432
sp|P00961|SYGB_ECOLI			Glycine--tRNA ligase beta subunit OS=Escherichia coli (strain K12) OX=83333 GN=glyS PE=1 SV=4	TRUE	-6.71635	0.00255866	-2.59199	152487	193016	153758	192576	8248.6	6418.91	-40529.1	0.790022	-0.102361
sp|P0A9M8|PTA_ECOLI			Phosphate acetyltransferase OS=Escherichia coli (strain K12) OX=83333 GN=pta PE=1 SV=2	TRUE	1.80094	0.146079	-0.835413	1.70773e+06	1.3505e+06	1.71312e+06	1.53996e+06	12300.9	343343	357227	1.26451	0.101924
sp|P00957|SYA_ECOLI			Alanine--tRNA ligase OS=Escherichia coli (strain K12) OX=83333 GN=alaS PE=1 SV=2	TRUE	-19.294	4.25324e-05	-4.37128	622667	881803	619794	877389	17770.7	15012.3	-259136	0.706129	-0.151116
sp|P08200|IDH_ECOLI			Isocitrate dehydrogenase [NADP] OS=Escherichia coli (strain K12) OX=83333 GN=icd PE=1 SV=1	TRUE	9.09251	0.000811302	-3.09082	1.78909e+06	1.39715e+06	1.82525e+06	1.39349e+06	72404.7	18213.7	391935	1.28052	0.107388
sp|P09373|PFLB_ECOLI			Formate acetyltransferase 1 OS=Escherichia coli (strain K12) OX=83333 GN=pflB PE=1 SV=2	TRUE	-27.5656	1.03011e-05	-4.98712	3.79303e+06	6.15384e+06	3.80541e+06	6.19407e+06	103014	106736	-2.36081e+06	0.616368	-0.21016
sp|P0A6Z3|HTPG_ECOLI			Chaperone protein HtpG OS=Escherichia coli (strain K12) OX=83333 GN=htpG PE=1 SV=1	TRUE	5.27251	0.00620155	-2.2075	2.86115e+06	2.28716e+06	2.89395e+06	2.2844e+06	186857	25291.1	573994	1.25096	0.0972447
sp|P00968|CARB_ECOLI			Carbamoyl-phosphate synthase large chain OS=Escherichia coli (strain K12) OX=83333 GN=carB PE=1 SV=2	TRUE	6.62954	0.00268568	-2.57095	596558	495908	598022	481281	3972.08	25994.4	100650	1.20296	0.0802517
sp|P0A9P0|DLDH_ECOLI			Dihydrolipoyl dehydrogenase OS=Escherichia coli (strain K12) OX=83333 GN=lpdA PE=1 SV=2	TRUE	-17.8558	5.78112e-05	-4.23799	1.76494e+06	2.28349e+06	1.76886e+06	2.2777e+06	44984.1	22507.8	-518552	0.772913	-0.11187
sp|P22259|PCKA_ECOLI			Phosphoenolpyruvate carboxykinase (ATP) OS=Escherichia coli (strain K12) OX=83333 GN=pckA PE=1 SV=2	TRUE	-1.46246	0.217436	-0.662669	56763.5	84136.9	68791	85405.3	32160.8	4086.48	-27373.4	0.674656	-0.170917
sp|P33602|NUOG_ECOLI			NADH-quinone oxidoreductase subunit G OS=Escherichia coli (strain K12) OX=83333 GN=nuoG PE=1 SV=4	TRUE	-8.33156	0.00113409	-2.94535	59575.1	91659.3	58487	89111.8	3581.19	5627.08	-32084.2	0.649962	-0.187112
sp|P00956|SYI_ECOLI			Isoleucine--tRNA ligase OS=Escherichia coli (strain K12) OX=83333 GN=ileS PE=1 SV=5	TRUE	-12.8046	0.000214405	-3.66877	183790	309077	187937	307007	12062.4	11904.3	-125287	0.594641	-0.225745
sp|P25516|ACNA_ECOLI			Aconitate hydratase A OS=Escherichia coli (strain K12) OX=83333 GN=acnA PE=1 SV=3	TRUE	-5.03418	0.00731195	-2.13597	491329	603588	502959	588207	21563.3	32043.6	-112258	0.814015	-0.0893677
sp|P0AG30|RHO_ECOLI			Transcription termination factor Rho OS=Escherichia coli (strain K12) OX=83333 GN=rho PE=1 SV=1	TRUE	-13.1409	0.000193672	-3.71293	386332	590829	380742	601987	11452.5	24399.9	-204497	0.653881	-0.184501
sp|P00509|AAT_ECOLI			Aspartate aminotransferase OS=Escherichia coli (strain K12) OX=83333 GN=aspC PE=1 SV=1	TRUE	-6.13709	0.00357346	-2.44691	806708	943959	807012	957824	21576.4	32170.4	-137251	0.854601	-0.0682368
sp|P0A6P9|ENO_ECOLI			Enolase OS=Escherichia coli (strain K12) OX=83333 GN=eno PE=1 SV=2	TRUE	16.7891	7.37631e-05	-4.13216	2.50479e+06	1.68448e+06	2.46139e+06	1.69686e+06	81831.8	21570.4	820305	1.48698	0.172305
sp|P04825|AMPN_ECOLI			Aminopeptidase N OS=Escherichia coli (strain K12) OX=83333 GN=pepN PE=1 SV=2	TRUE	1.08524	0.338847	-0.469996	313405	282764	324494	276751	46529.3	15049.3	30640.5	1.10836	0.044681
sp|P08839|PT1_ECOLI			Phosphoenolpyruvate-protein phosphotransferase OS=Escherichia coli (strain K12) OX=83333 GN=ptsI PE=1 SV=1	TRUE	-25.9628	1.30755e-05	-4.88354	1.03569e+06	1.43014e+06	1.03248e+06	1.43138e+06	23814.7	11195.3	-394452	0.724187	-0.140149
sp|P0AC41|SDHA_ECOLI			Succinate dehydrogenase flavoprotein subunit OS=Escherichia coli (strain K12) OX=83333 GN=sdhA PE=1 SV=1	TRUE	-7.48052	0.00170757	-2.76762	494600	680430	492261	682854	40958.9	13180.6	-185830	0.726893	-0.138529
sp|P0AEX9|MALE_ECOLI			Maltose/maltodextrin-binding periplasmic protein OS=Escherichia coli (strain K12) OX=83333 GN=malE PE=1 SV=1	TRUE	-7.35161	0.00182332	-2.73914	11865.1	28089.3	11042.7	27956.2	2951.51	2428.94	-16224.2	0.422407	-0.374269
sp|P07118|SYV_ECOLI			Valine--tRNA ligase OS=Escherichia coli (strain K12) OX=83333 GN=valS PE=1 SV=2	TRUE	16.3139	8.26269e-05	-4.08288	65111.1	10807.4	63164.1	10637.5	4311.11	3828.14	54303.7	6.02465	0.779932
sp|P77398|ARNA_ECOLI			Bifunctional polymyxin resistance protein ArnA OS=Escherichia coli (strain K12) OX=83333 GN=arnA PE=1 SV=1	TRUE	0.568178	0.600291	-0.221638	2310.54	1770.73	1983.38	1468.14	815.327	1429.38	539.807	1.30485	0.115561
sp|P0A7Z4|RPOA_ECOLI			DNA-directed RNA polymerase subunit alpha OS=Escherichia coli (strain K12) OX=83333 GN=rpoA PE=1 SV=1	TRUE	-11.3804	0.000340012	-3.46851	3.92206e+06	4.77412e+06	3.96324e+06	4.77011e+06	128073	20359.6	-852064	0.821525	-0.0853794
sp|P0A870|TALB_ECOLI			Transaldolase B OS=Escherichia coli (strain K12) OX=83333 GN=talB PE=1 SV=2	TRUE	-9.66241	0.000641827	-3.19258	1.23216e+06	1.72416e+06	1.2471e+06	1.7053e+06	64406.2	60250	-492000	0.714643	-0.145911
sp|P23538|PPSA_ECOLI			Phosphoenolpyruvate synthase OS=Escherichia coli (strain K12) OX=83333 GN=ppsA PE=1 SV=5	TRUE	-1.32859	0.254712	-0.593951	336485	357172	343254	351647	22744.5	14492.5	-20687.1	0.942081	-0.0259119
sp|P00959|SYM_ECOLI			Methionine--tRNA ligase OS=Escherichia coli (strain K12) OX=83333 GN=metG PE=1 SV=2	TRUE	-3.34574	0.0286822	-1.54239	91060.4	105066	92852.1	107622	5518.79	4702.73	-14005.9	0.866694	-0.062134
sp|P0A9B2|G3P1_ECOLI			Glyceraldehyde-3-phosphate dehydrogenase A OS=Escherichia coli (strain K12) OX=83333 GN=gapA PE=1 SV=2	TRUE	-24.4609	1.65744e-05	-4.78056	1.6572e+06	2.5641e+06	1.65895e+06	2.54696e+06	18860.8	61384.5	-906900	0.646309	-0.18956
sp|P0A7D4|PURA_ECOLI			Adenylosuccinate synthetase OS=Escherichia coli (strain K12) OX=83333 GN=purA PE=1 SV=2	TRUE	-17.0586	6.92609e-05	-4.15951	575132	827726	581656	824409	19682.2	16443.6	-252595	0.694833	-0.158119
sp|P0AFF6|NUSA_ECOLI			Transcription termination/antitermination protein NusA OS=Escherichia coli (strain K12) OX=83333 GN=nusA PE=1 SV=1	TRUE	-4.36304	0.0120335	-1.91961	284101	352674	277346	359201	18552.7	19921.1	-68572.9	0.805563	-0.0939006
sp|P27302|TKT1_ECOLI			Transketolase 1 OS=Escherichia coli (strain K12) OX=83333 GN=tktA PE=1 SV=5	TRUE	-1.68128	0.168002	-0.774685	1.14385e+06	1.49636e+06	1.14694e+06	1.3639e+06	22620	362452	-352512	0.76442	-0.116668
sp|P00350|6PGD_ECOLI			6-phosphogluconate dehydrogenase, decarboxylating OS=Escherichia coli (strain K12) OX=83333 GN=gnd PE=1 SV=2	TRUE	-0.115153	0.913873	-0.0391141	363160	368306	364641	404804	31052.3	70899.7	-5145.93	0.986028	-0.00611071
sp|P0A6P1|EFTS_ECOLI			Elongation factor Ts OS=Escherichia coli (strain K12) OX=83333 GN=tsf PE=1 SV=2	TRUE	-1.98075	0.1187	-0.92555	6.96859e+06	7.19179e+06	7.03015e+06	7.23297e+06	138680	137335	-223198	0.968965	-0.013692
sp|P0AE08|AHPC_ECOLI			Alkyl hydroperoxide reductase C OS=Escherichia coli (strain K12) OX=83333 GN=ahpC PE=1 SV=2	TRUE	0.504826	0.640224	-0.193668	2.05058e+06	1.91455e+06	2.07037e+06	1.8619e+06	393185	251451	136029	1.07105	0.0298098
sp|P13029|KATG_ECOLI			Catalase-peroxidase OS=Escherichia coli (strain K12) OX=83333 GN=katG PE=1 SV=2	TRUE	-36.7436	3.27554e-06	-5.48472	702323	1.60482e+06	704901	1.61627e+06	16828.3	39072.7	-902494	0.437634	-0.358889
sp|P07395|SYFB_ECOLI			Phenylalanine--tRNA ligase beta subunit OS=Escherichia coli (strain K12) OX=83333 GN=pheT PE=1 SV=2	TRUE	0.79781	0.469661	-0.328215	476256	409497	434553	388832	123660	75591.4	66759.1	1.16303	0.0655898
sp|P0A705|IF2_ECOLI			Translation initiation factor IF-2 OS=Escherichia coli (strain K12) OX=83333 GN=infB PE=1 SV=1	TRUE	-0.428708	0.690214	-0.161016	308775	382021	206456	254065	181215	233952	-73246.1	0.808267	-0.0924452
sp|P0AC38|ASPA_ECOLI			Aspartate ammonia-lyase OS=Escherichia coli (strain K12) OX=83333 GN=aspA PE=1 SV=1	TRUE	-7.62935	0.00158499	-2.79997	4.11726e+06	4.63921e+06	4.12018e+06	4.64355e+06	18381.3	117062	-521954	0.887491	-0.0518361
sp|P21889|SYD_ECOLI			Aspartate--tRNA ligase OS=Escherichia coli (strain K12) OX=83333 GN=aspS PE=1 SV=1	TRUE	24.0022	1.78705e-05	-4.74786	171894	54140.3	173528	53387.2	7190.73	4527.49	117754	3.17497	0.50174
sp|P33599|NUOCD_ECOLI			NADH-quinone oxidoreductase subunit C/D OS=Escherichia coli (strain K12) OX=83333 GN=nuoC PE=1 SV=3	TRUE	3.83221	0.0185829	-1.73089	281063	235865	277204	229786	10793.9	17343.6	45197.8	1.19163	0.0761398
sp|P0ABH7|CISY_ECOLI			Citrate synthase OS=Escherichia coli (strain K12) OX=83333 GN=gltA PE=1 SV=1	TRUE	-4.45649	0.0111905	-1.95115	3.04206e+06	3.45826e+06	3.02367e+06	3.4529e+06	129161	97384.3	-416200	0.87965	-0.05569
sp|P0A9A6|FTSZ_ECOLI			Cell division protein FtsZ OS=Escherichia coli (strain K12) OX=83333 GN=ftsZ PE=1 SV=1	TRUE	-20.8352	3.13557e-05	-4.50368	569808	758732	568481	764198	5860.53	14571.1	-188925	0.751	-0.12436
sp|P0AC33|FUMA_ECOLI			Fumarate hydratase class I, aerobic OS=Escherichia coli (strain K12) OX=83333 GN=fumA PE=1 SV=2	TRUE	-9.6435	0.000646701	-3.1893	423380	498929	423593	504018	8238.15	10782.3	-75549.5	0.848577	-0.0713089
sp|P00864|CAPP_ECOLI			Phosphoenolpyruvate carboxylase OS=Escherichia coli (strain K12) OX=83333 GN=ppc PE=1 SV=1	TRUE	-9.37471	0.000721229	-3.14193	219059	377638	218406	361221	5262.3	28822.3	-158579	0.580076	-0.236515
sp|P0ABK5|CYSK_ECOLI			Cysteine synthase A OS=Escherichia coli (strain K12) OX=83333 GN=cysK PE=1 SV=2	TRUE	-0.744556	0.497905	-0.302854	172493	188284	171926	202403	1318.92	36709.7	-15790.6	0.916134	-0.0380408
sp|P0A9G6|ACEA_ECOLI			Isocitrate lyase OS=Escherichia coli (strain K12) OX=83333 GN=aceA PE=1 SV=1	TRUE	-1.0264	0.362717	-0.440432	3.35709e+06	3.4637e+06	3.36297e+06	3.47409e+06	168014	64317.1	-106609	0.969221	-0.0135772
sp|P0A6K6|DEOB_ECOLI			Phosphopentomutase OS=Escherichia coli (strain K12) OX=83333 GN=deoB PE=1 SV=1	TRUE	-1.67652	0.168944	-0.772257	3.0119e+06	3.18666e+06	2.99808e+06	3.1734e+06	177834	31234.3	-174767	0.945157	-0.0244961
sp|P0A6H5|HSLU_ECOLI			ATP-dependent protease ATPase subunit HslU OS=Escherichia coli (strain K12) OX=83333 GN=hslU PE=1 SV=1	TRUE	-6.91002	0.00230095	-2.63809	1.39872e+06	1.62877e+06	1.39371e+06	1.60646e+06	19301	54336.6	-230045	0.858761	-0.0661277
sp|P16659|SYP_ECOLI			Proline--tRNA ligase OS=Escherichia coli (strain K12) OX=83333 GN=proS PE=1 SV=4	TRUE	-17.1255	6.81972e-05	-4.16623	94420.6	361251	91061.8	353617	10974.1	24654.8	-266830	0.261371	-0.582742
sp|P0ADY1|PPID_ECOLI			Periplasmic chaperone PpiD OS=Escherichia coli (strain K12) OX=83333 GN=ppiD PE=1 SV=1	TRUE	-0.0990211	0.925886	-0.0334427	298839	300062	308913	303605	18678.8	10453.3	-1223.72	0.995922	-0.00177476
sp|P0A7E5|PYRG_ECOLI			CTP synthase OS=Escherichia coli (strain K12) OX=83333 GN=pyrG PE=1 SV=2	TRUE	-19.1208	4.40807e-05	-4.35575	875407	1.22283e+06	872723	1.21032e+06	11272.3	29383.2	-347424	0.715886	-0.145156
sp|P0A8L1|SYS_ECOLI			Serine--tRNA ligase OS=Escherichia coli (strain K12) OX=83333 GN=serS PE=1 SV=1	TRUE	-27.3456	1.06351e-05	-4.97326	660750	1.02706e+06	663459	1.01756e+06	11272.8	20279.1	-366308	0.643343	-0.191558
sp|P07813|SYL_ECOLI			Leucine--tRNA ligase OS=Escherichia coli (strain K12) OX=83333 GN=leuS PE=1 SV=2	TRUE	-0.09726	0.927198	-0.0328273	607367	613303	616518	660666	17702.2	104209	-5935.49	0.990322	-0.00422353
sp|P31979|NUOF_ECOLI			NADH-quinone oxidoreductase subunit F OS=Escherichia coli (strain K12) OX=83333 GN=nuoF PE=1 SV=3	TRUE	0.998431	0.374575	-0.426461	281925	269372	280357	267955	20095.9	8387.33	12552.6	1.0466	0.0197806
sp|P62399|RL5_ECOLI			50S ribosomal protein L5 OS=Escherichia coli (strain K12) OX=83333 GN=rplE PE=1 SV=2	TRUE	-10.5313	0.000459789	-3.33744	1.39467e+06	1.78235e+06	1.40764e+06	1.78089e+06	58267.6	25887.2	-387673	0.782493	-0.10652
sp|P05055|PNP_ECOLI			Polyribonucleotide nucleotidyltransferase OS=Escherichia coli (strain K12) OX=83333 GN=pnp PE=1 SV=3	TRUE	-16.0981	8.70896e-05	-4.06003	117282	208155	114472	207154	5137.41	8318.95	-90873.5	0.563434	-0.249157
sp|P21599|KPYK2_ECOLI			Pyruvate kinase II OS=Escherichia coli (strain K12) OX=83333 GN=pykA PE=1 SV=3	TRUE	-0.293389	0.783817	-0.105785	932128	975515	936618	1.12274e+06	8351.67	256006	-43387.5	0.955524	-0.0197586
sp|P62707|GPMA_ECOLI			2,3-bisphosphoglycerate-dependent phosphoglycerate mutase OS=Escherichia coli (strain K12) OX=83333 GN=gpmA PE=1 SV=2	TRUE	9.8506	0.000595711	-3.22496	4.09725e+06	3.47143e+06	4.05741e+06	3.48953e+06	101857	41636	625816	1.18028	0.0719836
sp|P0A6A3|ACKA_ECOLI			Acetate kinase OS=Escherichia coli (strain K12) OX=83333 GN=ackA PE=1 SV=1	TRUE	1.01848	0.366041	-0.43647	2.26169e+06	2.17518e+06	2.30392e+06	2.16862e+06	118839	86737.1	86512.5	1.03977	0.0169383
sp|P0A8M0|SYN_ECOLI			Asparagine--tRNA ligase OS=Escherichia coli (strain K12) OX=83333 GN=asnS PE=1 SV=2	TRUE	-3.65976	0.0215849	-1.66585	1.09706e+06	1.19586e+06	1.08874e+06	1.20495e+06	41988.5	20570.1	-98794.6	0.917386	-0.0374479
sp|P25665|METE_ECOLI			5-methyltetrahydropteroyltriglutamate--homocysteine methyltransferase OS=Escherichia coli (strain K12) OX=83333 GN=metE PE=1 SV=6	TRUE	-31.2251	6.26866e-06	-5.20283	31069.5	190142	27098.6	190624	8745.7	1170.85	-159072	0.163402	-0.786744
sp|P0A825|GLYA_ECOLI			Serine hydroxymethyltransferase OS=Escherichia coli (strain K12) OX=83333 GN=glyA PE=1 SV=1	TRUE	-6.45421	0.00296678	-2.52771	197677	297237	190345	305561	12803.6	23450.5	-99560.9	0.665046	-0.177148
sp|P0AB77|KBL_ECOLI			2-amino-3-ketobutyrate coenzyme A ligase OS=Escherichia coli (strain K12) OX=83333 GN=kbl PE=1 SV=1	TRUE	-54.5243	6.77355e-07	-6.16918	578087	1.26464e+06	578982	1.26285e+06	10186.7	19284.2	-686553	0.457116	-0.339973
sp|P0AD61|KPYK1_ECOLI			Pyruvate kinase I OS=Escherichia coli (strain K12) OX=83333 GN=pykF PE=1 SV=1	TRUE	-17.4915	6.27247e-05	-4.20256	1.29019e+06	1.82129e+06	1.29269e+06	1.83205e+06	43081.5	30162.5	-531100	0.708393	-0.149726
sp|P0ABJ9|CYDA_ECOLI			Cytochrome bd-I ubiquinol oxidase subunit 1 OS=Escherichia coli (strain K12) OX=83333 GN=cydA PE=1 SV=1	TRUE	20.9657	3.05881e-05	-4.51445	885308	573044	879085	570470	22933.3	11813.7	312265	1.54492	0.188907
sp|P0AAI3|FTSH_ECOLI			ATP-dependent zinc metalloprotease FtsH OS=Escherichia coli (strain K12) OX=83333 GN=ftsH PE=1 SV=1	TRUE	4.56206	0.0103227	-1.98621	442306	394236	440783	393610	18110.5	2256.65	48070.3	1.12193	0.0499669
sp|P0A7L0|RL1_ECOLI			50S ribosomal protein L1 OS=Escherichia coli (strain K12) OX=83333 GN=rplA PE=1 SV=2	TRUE	-1.8567	0.136922	-0.863526	3.55611e+06	3.78552e+06	3.53016e+06	3.78514e+06	80831.7	198153	-229407	0.939399	-0.02715
sp|P0A7V0|RS2_ECOLI			30S ribosomal protein S2 OS=Escherichia coli (strain K12) OX=83333 GN=rpsB PE=1 SV=2	TRUE	-12.4546	0.000239	-3.6216	1.4328e+06	1.8817e+06	1.46177e+06	1.89868e+06	52573.9	33665.3	-448904	0.761437	-0.118366
sp|P0AES4|GYRA_ECOLI			DNA gyrase subunit A OS=Escherichia coli (strain K12) OX=83333 GN=gyrA PE=1 SV=1	TRUE	-5.68489	0.00472711	-2.3254	458798	554780	454089	543492	15690.7	24677.5	-95982	0.826991	-0.0824992
sp|P35340|AHPF_ECOLI			Alkyl hydroperoxide reductase subunit F OS=Escherichia coli (strain K12) OX=83333 GN=ahpF PE=1 SV=2	TRUE	0.200136	0.851138	-0.0700001	134541	132681	130804	128338	14042.5	7869.21	1859.99	1.01402	0.00604588
sp|P15288|PEPD_ECOLI			Cytosol non-specific dipeptidase OS=Escherichia coli (strain K12) OX=83333 GN=pepD PE=1 SV=3	TRUE	-3.68672	0.0210793	-1.67614	801200	980660	799973	989513	69847	47221.6	-179460	0.817001	-0.0877775
sp|P0A9C5|GLN1B_ECOLI			Glutamine synthetase OS=Escherichia coli (strain K12) OX=83333 GN=glnA PE=1 SV=2	TRUE	-28.04	9.62427e-06	-5.01663	553491	880705	549522	886272	9752.82	17703.6	-327213	0.628464	-0.20172
sp|P17169|GLMS_ECOLI			Glutamine--fructose-6-phosphate aminotransferase [isomerizing] OS=Escherichia coli (strain K12) OX=83333 GN=glmS PE=1 SV=4	TRUE	-0.879184	0.428947	-0.367596	1.34006e+06	1.37693e+06	1.33028e+06	1.35598e+06	38199.5	61776.6	-36868.3	0.973224	-0.0117871
sp|P0ABT2|DPS_ECOLI			DNA protection during starvation protein OS=Escherichia coli (strain K12) OX=83333 GN=dps PE=1 SV=2	TRUE	-2.88485	0.0447942	-1.34878	3.01838e+06	4.55418e+06	3.01033e+06	5.03724e+06	109312	915585	-1.5358e+06	0.662772	-0.178636
sp|P77804|YDGA_ECOLI			Protein YdgA OS=Escherichia coli (strain K12) OX=83333 GN=ydgA PE=1 SV=1	TRUE	-1.61111	0.182447	-0.738863	47960.9	54444.4	46897.1	54653.5	5393.35	4415.35	-6483.48	0.880916	-0.0550657
sp|P0AC53|G6PD_ECOLI			Glucose-6-phosphate 1-dehydrogenase OS=Escherichia coli (strain K12) OX=83333 GN=zwf PE=1 SV=1	TRUE	-5.31909	0.00600926	-2.22118	137116	152156	136475	154459	1383.24	4698.01	-15039.9	0.901155	-0.0452004
sp|P00962|SYQ_ECOLI			Glutamine--tRNA ligase OS=Escherichia coli (strain K12) OX=83333 GN=glnS PE=1 SV=3	TRUE	-10.071	0.000546814	-3.26216	438261	569978	434318	571234	16575.5	15440.9	-131717	0.768908	-0.114125
sp|P0AB71|ALF_ECOLI			Fructose-bisphosphate aldolase class 2 OS=Escherichia coli (strain K12) OX=83333 GN=fbaA PE=1 SV=2	TRUE	-12.397	0.000243372	-3.61373	3.01727e+06	3.54888e+06	3.02924e+06	3.52283e+06	24508.2	70112.7	-531602	0.850205	-0.0704761
sp|P07014|SDHB_ECOLI			Succinate dehydrogenase iron-sulfur subunit OS=Escherichia coli (strain K12) OX=83333 GN=sdhB PE=1 SV=1	TRUE	0.750285	0.494806	-0.305565	16147.3	11196.7	17690.3	9665.84	11095.8	2738.16	4950.61	1.44215	0.15901
sp|P0DTT0|BIPA_ECOLI			50S ribosomal subunit assembly factor BipA OS=Escherichia coli (strain K12) OX=83333 GN=bipA PE=1 SV=1	TRUE	-6.85883	0.00236582	-2.62602	346475	411611	342424	416519	10912.9	12307.3	-65136.1	0.841753	-0.0748152
sp|P69441|KAD_ECOLI			Adenylate kinase OS=Escherichia coli (strain K12) OX=83333 GN=adk PE=1 SV=1	TRUE	-2.49737	0.0669546	-1.17422	1.17484e+06	2.2001e+06	843118	2.34323e+06	661147	261734	-1.02526e+06	0.533994	-0.272464
sp|P0A9W3|ETTA_ECOLI			Energy-dependent translational throttle protein EttA OS=Escherichia coli (strain K12) OX=83333 GN=ettA PE=1 SV=2	TRUE	-1.48682	0.211266	-0.67517	494672	599574	536092	606077	75327.7	96226.8	-104902	0.82504	-0.0835252
sp|P0A7R1|RL9_ECOLI			50S ribosomal protein L9 OS=Escherichia coli (strain K12) OX=83333 GN=rplI PE=1 SV=1	TRUE	-17.8603	5.77524e-05	-4.23843	4.32289e+06	6.23104e+06	4.29667e+06	6.2239e+06	143427	116923	-1.90814e+06	0.693768	-0.158786
sp|P10408|SECA_ECOLI			Protein translocase subunit SecA OS=Escherichia coli (strain K12) OX=83333 GN=secA PE=1 SV=2	TRUE	-5.69778	0.00468838	-2.32898	79208.2	123473	80517	121788	3982.24	12853.1	-44264.6	0.641503	-0.192801
sp|P23721|SERC_ECOLI			Phosphoserine aminotransferase OS=Escherichia coli (strain K12) OX=83333 GN=serC PE=1 SV=4	TRUE	62.8819	3.83104e-07	-6.41668	84274.2	32227	84411.7	32731.7	663.746	1270.71	52047.3	2.61502	0.417475
sp|P0A7V3|RS3_ECOLI			30S ribosomal protein S3 OS=Escherichia coli (strain K12) OX=83333 GN=rpsC PE=1 SV=2	TRUE	-13.861	0.000157053	-3.80395	3.30981e+06	4.30324e+06	3.31312e+06	4.24322e+06	58940.4	109253	-993432	0.769143	-0.113993
sp|P0A9P6|DEAD_ECOLI			ATP-dependent RNA helicase DeaD OS=Escherichia coli (strain K12) OX=83333 GN=deaD PE=1 SV=2	TRUE	-1.62023	0.180498	-0.743527	32603.1	35756.7	31774.7	37348.2	1696.04	2913.61	-3153.65	0.911803	-0.0400992
sp|P04805|SYE_ECOLI			Glutamate--tRNA ligase OS=Escherichia coli (strain K12) OX=83333 GN=gltX PE=1 SV=1	TRUE	-3.69708	0.0208887	-1.68009	190422	390326	212908	415128	79380.3	49695.8	-199904	0.487854	-0.31171
sp|P60906|SYH_ECOLI			Histidine--tRNA ligase OS=Escherichia coli (strain K12) OX=83333 GN=hisS PE=1 SV=2	TRUE	-3.45	0.0260544	-1.58412	431530	554529	400836	560975	58879.8	18609.8	-122999	0.778192	-0.108913
sp|P0A7V8|RS4_ECOLI			30S ribosomal protein S4 OS=Escherichia coli (strain K12) OX=83333 GN=rpsD PE=1 SV=2	TRUE	-7.34834	0.00182638	-2.73841	2.36374e+06	2.73466e+06	2.39065e+06	2.73885e+06	79631.2	36094.6	-370926	0.864361	-0.0633047
sp|P0A9D8|DAPD_ECOLI			2,3,4,5-tetrahydropyridine-2,6-dicarboxylate N-succinyltransferase OS=Escherichia coli (strain K12) OX=83333 GN=dapD PE=1 SV=1	TRUE	0.672068	0.538363	-0.268925	1.30007e+06	1.26618e+06	1.32755e+06	1.28473e+06	48401.3	72712.4	33892.9	1.02677	0.0114723
sp|P27298|OPDA_ECOLI			Oligopeptidase A OS=Escherichia coli (strain K12) OX=83333 GN=prlC PE=3 SV=3	TRUE	-1.85697	0.13688	-0.863662	79187	135636	100201	150697	45370.9	26714.2	-56448.7	0.583821	-0.23372
sp|P0AG55|RL6_ECOLI			50S ribosomal protein L6 OS=Escherichia coli (strain K12) OX=83333 GN=rplF PE=1 SV=2	TRUE	-14.0577	0.00014859	-3.82801	4.40523e+06	5.58331e+06	4.47487e+06	5.56077e+06	120976	80212.2	-1.17809e+06	0.788999	-0.102924
sp|P0AEK4|FABI_ECOLI			Enoyl-[acyl-carrier-protein] reductase [NADH] FabI OS=Escherichia coli (strain K12) OX=83333 GN=fabI PE=1 SV=2	TRUE	-13.7556	0.000161842	-3.79091	339183	498682	331769	499129	17453.8	9935.38	-159498	0.68016	-0.167389
sp|P0A715|KDSA_ECOLI			2-dehydro-3-deoxyphosphooctonate aldolase OS=Escherichia coli (strain K12) OX=83333 GN=kdsA PE=1 SV=1	TRUE	-0.105964	0.920712	-0.0358762	294169	295672	290932	292222	20458	13596.3	-1502.79	0.994917	-0.00221298
sp|P62620|ISPG_ECOLI			4-hydroxy-3-methylbut-2-en-1-yl diphosphate synthase (flavodoxin) OS=Escherichia coli (strain K12) OX=83333 GN=ispG PE=1 SV=1	TRUE	1.3763	0.24075	-0.618433	369112	319079	358328	289673	20774.5	59440.5	50033.7	1.15681	0.0632608
sp|P02359|RS7_ECOLI			30S ribosomal protein S7 OS=Escherichia coli (strain K12) OX=83333 GN=rpsG PE=1 SV=3	TRUE	-4.93693	0.00783395	-2.10602	898408	1.22061e+06	930012	1.23005e+06	110836	22210.9	-322200	0.736034	-0.133102
sp|P0A717|KPRS_ECOLI			Ribose-phosphate pyrophosphokinase OS=Escherichia coli (strain K12) OX=83333 GN=prs PE=1 SV=2	TRUE	-5.2812	0.00616511	-2.21006	342272	424181	343109	417337	3157.58	26677	-81908.9	0.806901	-0.0931798
sp|P0ABP8|DEOD_ECOLI			Purine nucleoside phosphorylase DeoD-type OS=Escherichia coli (strain K12) OX=83333 GN=deoD PE=1 SV=2	TRUE	-9.65418	0.000643943	-3.19115	3.09731e+06	3.86755e+06	3.04051e+06	3.88051e+06	133168	36911.8	-770243	0.800845	-0.0964516
sp|P23843|OPPA_ECOLI			Periplasmic oligopeptide-binding protein OS=Escherichia coli (strain K12) OX=83333 GN=oppA PE=1 SV=2	TRUE	8.46481	0.00106738	-2.97168	359775	264524	362501	261742	17240.1	9090.69	95250.9	1.36008	0.133566
sp|P0ABQ2|GARR_ECOLI			2-hydroxy-3-oxopropionate reductase OS=Escherichia coli (strain K12) OX=83333 GN=garR PE=1 SV=1	TRUE	28.0724	9.58011e-06	-5.01863	144520	9768.36	144733	11703.8	6833.49	4735.86	134752	14.7947	1.17011
sp|P37095|PEPB_ECOLI			Peptidase B OS=Escherichia coli (strain K12) OX=83333 GN=pepB PE=1 SV=2	TRUE	-7.43485	0.00174751	-2.75758	241238	582783	242204	579340	76125.9	23148.5	-341545	0.413942	-0.383061
sp|P0ACE0|MBHM_ECOLI			Hydrogenase-2 large chain OS=Escherichia coli (strain K12) OX=83333 GN=hybC PE=1 SV=2	TRUE	2.95199	0.0418863	-1.37793	487256	240783	490333	164494	10311.6	144248	246473	2.02363	0.306132
sp|P0AGE9|SUCD_ECOLI			Succinate--CoA ligase [ADP-forming] subunit alpha OS=Escherichia coli (strain K12) OX=83333 GN=sucD PE=1 SV=2	TRUE	-36.072	3.52573e-06	-5.45275	3.31308e+06	4.11939e+06	3.3098e+06	4.1064e+06	24193.6	30226.4	-806317	0.804263	-0.0946018
sp|P0A6B7|ISCS_ECOLI			Cysteine desulfurase IscS OS=Escherichia coli (strain K12) OX=83333 GN=iscS PE=1 SV=1	TRUE	2.46862	0.0690488	-1.16084	209391	158785	209489	157394	21053.2	28591.5	50606	1.31871	0.120149
sp|P24182|ACCC_ECOLI			Biotin carboxylase OS=Escherichia coli (strain K12) OX=83333 GN=accC PE=1 SV=2	TRUE	18.1016	5.4764e-05	-4.26151	250285	162481	250029	165347	3754.54	7515.86	87803.6	1.54039	0.187631
sp|P00954|SYW_ECOLI			Tryptophan--tRNA ligase OS=Escherichia coli (strain K12) OX=83333 GN=trpS PE=1 SV=3	TRUE	-0.683587	0.53178	-0.274268	215338	246890	215297	224570	12280.5	78996.2	-31551.8	0.872203	-0.0593824
sp|P0ABU2|YCHF_ECOLI			Ribosome-binding ATPase YchF OS=Escherichia coli (strain K12) OX=83333 GN=ychF PE=1 SV=2	TRUE	4.83922	0.00840485	-2.07547	194705	166399	198839	166583	9303.45	4011.32	28306.3	1.17011	0.0682272
sp|P0ABH9|CLPA_ECOLI			ATP-dependent Clp protease ATP-binding subunit ClpA OS=Escherichia coli (strain K12) OX=83333 GN=clpA PE=1 SV=1	TRUE	-4.51351	0.0107112	-1.97016	937081	1.09147e+06	942498	1.07499e+06	32540	49509.2	-154386	0.858552	-0.0662336
sp|P04079|GUAA_ECOLI			GMP synthase [glutamine-hydrolyzing] OS=Escherichia coli (strain K12) OX=83333 GN=guaA PE=1 SV=1	TRUE	-9.44701	0.000700179	-3.15479	177214	255452	179268	260517	8382.3	11640.4	-78237.9	0.693727	-0.158811
sp|P19926|AGP_ECOLI			Glucose-1-phosphatase OS=Escherichia coli (strain K12) OX=83333 GN=agp PE=1 SV=1	TRUE	-12.5302	0.0002334	-3.6319	566000	829306	569837	841353	25968.8	25501.9	-263306	0.682499	-0.165898
sp|P0A7W7|RS8_ECOLI			30S ribosomal protein S8 OS=Escherichia coli (strain K12) OX=83333 GN=rpsH PE=1 SV=2	TRUE	1.07795	0.341724	-0.466325	290962	275786	284839	269631	20358.6	13419.7	15175.3	1.05503	0.023263
sp|P68767|AMPA_ECOLI			Cytosol aminopeptidase OS=Escherichia coli (strain K12) OX=83333 GN=pepA PE=1 SV=1	TRUE	0.950025	0.395896	-0.402419	335088	321334	337527	327949	14782.1	20257.2	13754.8	1.04281	0.0182032
sp|P0ADE8|YGFZ_ECOLI			tRNA-modifying protein YgfZ OS=Escherichia coli (strain K12) OX=83333 GN=ygfZ PE=1 SV=2	TRUE	25.7779	1.34528e-05	-4.87119	302052	129142	300360	129367	8116.08	8313.16	172910	2.33892	0.369016
sp|P25553|ALDA_ECOLI			Lactaldehyde dehydrogenase OS=Escherichia coli (strain K12) OX=83333 GN=aldA PE=1 SV=2	TRUE	8.16358	0.00122571	-2.91161	147135	111882	146870	113857	5878.32	4624.9	35253.2	1.31509	0.118957
sp|P45523|FKBA_ECOLI			FKBP-type peptidyl-prolyl cis-trans isomerase FkpA OS=Escherichia coli (strain K12) OX=83333 GN=fkpA PE=1 SV=1	TRUE	3.1686	0.0339032	-1.46976	649810	561280	641993	564855	41043.7	25638.2	88530.1	1.15773	0.0636069
sp|P0A6E4|ASSY_ECOLI			Argininosuccinate synthase OS=Escherichia coli (strain K12) OX=83333 GN=argG PE=1 SV=2	TRUE	0.702736	0.520965	-0.283192	40733.6	34004.6	37635.5	32752.9	13406	9764.42	6728.99	1.19788	0.0784149
sp|P00452|RIR1_ECOLI			Ribonucleoside-diphosphate reductase 1 subunit alpha OS=Escherichia coli (strain K12) OX=83333 GN=nrdA PE=1 SV=2	TRUE	-12.2778	0.000252753	-3.5973	20988.9	66972.4	20488.4	68224.7	2227.31	6092.59	-45983.5	0.313396	-0.503907
sp|P0AAI5|FABF_ECOLI			3-oxoacyl-[acyl-carrier-protein] synthase 2 OS=Escherichia coli (strain K12) OX=83333 GN=fabF PE=1 SV=2	TRUE	-2.61974	0.0588156	-1.23051	272326	343527	270540	340401	24771	40030.2	-71200.6	0.792736	-0.100871
sp|P0ABD3|BFR_ECOLI			Bacterioferritin OS=Escherichia coli (strain K12) OX=83333 GN=bfr PE=1 SV=1	TRUE	-55.5643	6.28102e-07	-6.20197	3.60444e+06	8.81478e+06	3.65316e+06	8.80733e+06	127229	100955	-5.21034e+06	0.408909	-0.388374
sp|P0ADG7|IMDH_ECOLI			Inosine-5'-monophosphate dehydrogenase OS=Escherichia coli (strain K12) OX=83333 GN=guaB PE=1 SV=1	TRUE	-6.5764	0.00276727	-2.55795	212481	290160	212475	285853	15162.2	13735.3	-77678.7	0.73229	-0.135317
sp|P60785|LEPA_ECOLI			Elongation factor 4 OS=Escherichia coli (strain K12) OX=83333 GN=lepA PE=1 SV=1	TRUE	-1.47906	0.213211	-0.671191	110126	129730	115266	135680	16181.6	16284.4	-19603.8	0.848887	-0.0711502
sp|P60422|RL2_ECOLI			50S ribosomal protein L2 OS=Escherichia coli (strain K12) OX=83333 GN=rplB PE=1 SV=2	TRUE	-3.06226	0.0375754	-1.4251	402561	453805	395613	450002	21918.9	18964	-51243.7	0.88708	-0.0520373
sp|P38489|NFSB_ECOLI			Oxygen-insensitive NAD(P)H nitroreductase OS=Escherichia coli (strain K12) OX=83333 GN=nfsB PE=1 SV=1	TRUE	41.3095	2.05237e-06	-5.68774	393728	169406	391656	172371	6745.12	6554.92	224322	2.32417	0.366268
sp|P12758|UDP_ECOLI			Uridine phosphorylase OS=Escherichia coli (strain K12) OX=83333 GN=udp PE=1 SV=3	TRUE	0.197889	0.852782	-0.0691621	70280.4	66376.8	68268	84160.6	9546.61	32805.8	3903.58	1.05881	0.0248178
sp|P0AFG6|ODO2_ECOLI			Dihydrolipoyllysine-residue succinyltransferase component of 2-oxoglutarate dehydrogenase complex OS=Escherichia coli (strain K12) OX=83333 GN=sucB PE=1 SV=2	TRUE	-11.8953	0.00028606	-3.54354	3.06454e+06	4.08916e+06	3.05711e+06	4.09952e+06	47060.6	141576	-1.02462e+06	0.749429	-0.125269
sp|P0ABD5|ACCA_ECOLI			Acetyl-coenzyme A carboxylase carboxyl transferase subunit alpha OS=Escherichia coli (strain K12) OX=83333 GN=accA PE=1 SV=2	TRUE	-7.58031	0.00162414	-2.78938	355946	533414	365018	533331	36680.4	17287.7	-177467	0.667299	-0.17568
sp|P0A796|PFKA_ECOLI			ATP-dependent 6-phosphofructokinase isozyme 1 OS=Escherichia coli (strain K12) OX=83333 GN=pfkA PE=1 SV=1	TRUE	6.67994	0.00261102	-2.58319	580257	512807	581068	511130	14405.9	9916.67	67449.8	1.13153	0.0536663
sp|P02413|RL15_ECOLI			50S ribosomal protein L15 OS=Escherichia coli (strain K12) OX=83333 GN=rplO PE=1 SV=1	TRUE	-33.4692	4.75323e-06	-5.32301	3.61136e+06	4.6556e+06	3.60929e+06	4.66074e+06	25017.1	47900.3	-1.04424e+06	0.775703	-0.110304
sp|P76558|MAO2_ECOLI			NADP-dependent malic enzyme OS=Escherichia coli (strain K12) OX=83333 GN=maeB PE=1 SV=1	TRUE	-2.41859	0.0728741	-1.13743	65334.8	92391.6	73607.7	92444	18795.2	4710.77	-27056.9	0.70715	-0.150488
sp|P0A9Q1|ARCA_ECOLI			Aerobic respiration control protein ArcA OS=Escherichia coli (strain K12) OX=83333 GN=arcA PE=1 SV=1	TRUE	-25.8921	1.32183e-05	-4.87882	1.74146e+06	2.59001e+06	1.71201e+06	2.59705e+06	51100.4	24716.2	-848552	0.672375	-0.172389
sp|P05791|ILVD_ECOLI			Dihydroxy-acid dehydratase OS=Escherichia coli (strain K12) OX=83333 GN=ilvD PE=1 SV=5	TRUE	-9.20177	0.000774858	-3.11078	296694	388622	292813	392617	14039.3	10115.1	-91928.3	0.763451	-0.117219
sp|P0A8M3|SYT_ECOLI			Threonine--tRNA ligase OS=Escherichia coli (strain K12) OX=83333 GN=thrS PE=1 SV=1	TRUE	0.761483	0.488791	-0.310877	901633	879314	907462	865587	18917.6	47108.7	22318.6	1.02538	0.0108856
sp|P21513|RNE_ECOLI			Ribonuclease E OS=Escherichia coli (strain K12) OX=83333 GN=rne PE=1 SV=6	TRUE	-1.12556	0.323315	-0.490374	156909	166504	161087	167248	14669.6	1680.79	-9595.32	0.942372	-0.0257777
sp|P11875|SYR_ECOLI			Arginine--tRNA ligase OS=Escherichia coli (strain K12) OX=83333 GN=argS PE=1 SV=1	TRUE	-1.02145	0.36479	-0.437957	362844	379402	366152	372520	10095.8	26199.5	-16558.2	0.956357	-0.0193799
sp|P23893|GSA_ECOLI			Glutamate-1-semialdehyde 2,1-aminomutase OS=Escherichia coli (strain K12) OX=83333 GN=hemL PE=1 SV=2	TRUE	35.8574	3.61067e-06	-5.44241	889576	324092	878344	314760	21248.6	17164.2	565484	2.74483	0.438515
sp|P0A817|METK_ECOLI			S-adenosylmethionine synthase OS=Escherichia coli (strain K12) OX=83333 GN=metK PE=1 SV=2	TRUE	-19.3235	4.22757e-05	-4.37391	70654.9	187493	73105.1	190328	7010.01	7780.57	-116838	0.37684	-0.423843
sp|P0A953|FABB_ECOLI			3-oxoacyl-[acyl-carrier-protein] synthase 1 OS=Escherichia coli (strain K12) OX=83333 GN=fabB PE=1 SV=1	TRUE	1.41123	0.231013	-0.636364	1.40364e+06	1.32685e+06	1.38843e+06	1.37268e+06	38342.2	86102.2	76795.2	1.05788	0.0244356
sp|P0AAI9|FABD_ECOLI			Malonyl CoA-acyl carrier protein transacylase OS=Escherichia coli (strain K12) OX=83333 GN=fabD PE=1 SV=2	TRUE	-6.77895	0.00247164	-2.60701	223284	306625	224357	305139	6992.9	20113.2	-83341.8	0.728197	-0.137751
sp|P75691|YAHK_ECOLI			Aldehyde reductase YahK OS=Escherichia coli (strain K12) OX=83333 GN=yahK PE=1 SV=1	TRUE	-28.9202	8.50924e-06	-5.07011	954671	1.75528e+06	948213	1.7741e+06	30422.6	37061.6	-800607	0.543886	-0.264492
sp|P0AEB2|DACA_ECOLI			D-alanyl-D-alanine carboxypeptidase DacA OS=Escherichia coli (strain K12) OX=83333 GN=dacA PE=1 SV=1	TRUE	4.6948	0.00934435	-2.02945	32931.6	21850.4	34303	21959.1	4066.6	419.354	11081.2	1.50714	0.178153
sp|P0A7W1|RS5_ECOLI			30S ribosomal protein S5 OS=Escherichia coli (strain K12) OX=83333 GN=rpsE PE=1 SV=2	TRUE	-2.08298	0.105666	-0.976065	1.33625e+06	1.44794e+06	1.35729e+06	1.43164e+06	56739.6	73535.3	-111699	0.922857	-0.0348657
sp|P0ACA3|SSPA_ECOLI			Stringent starvation protein A OS=Escherichia coli (strain K12) OX=83333 GN=sspA PE=1 SV=2	TRUE	-5.602	0.0049857	-2.30227	837522	1.01077e+06	837180	1.01855e+06	10848.4	52455.7	-173248	0.828598	-0.0816563
sp|P0A998|FTNA_ECOLI			Bacterial non-heme ferritin OS=Escherichia coli (strain K12) OX=83333 GN=ftnA PE=1 SV=1	TRUE	-2.68	0.0552288	-1.25783	8672.28	18617.7	10406.4	18431.6	6320.61	1167.89	-9945.41	0.465809	-0.331793
sp|P18843|NADE_ECOLI			NH(3)-dependent NAD(+) synthetase OS=Escherichia coli (strain K12) OX=83333 GN=nadE PE=1 SV=2	TRUE	4.80212	0.00863481	-2.06375	1.32715e+06	1.26409e+06	1.32899e+06	1.25512e+06	4169.8	22355.9	63050.9	1.04988	0.021139
sp|P0A9Q9|DHAS_ECOLI			Aspartate-semialdehyde dehydrogenase OS=Escherichia coli (strain K12) OX=83333 GN=asd PE=1 SV=1	TRUE	0.808751	0.464015	-0.333468	136387	130817	135738	133284	9829.28	6758.63	5569.9	1.04258	0.0181085
sp|P03023|LACI_ECOLI			Lactose operon repressor OS=Escherichia coli (strain K12) OX=83333 GN=lacI PE=1 SV=3	TRUE	0.371947	0.728798	-0.137393	10041.3	8240.98	8232.36	9966.34	7363.04	4008.51	1800.3	1.21846	0.0858102
sp|P0ABA6|ATPG_ECOLI			ATP synthase gamma chain OS=Escherichia coli (strain K12) OX=83333 GN=atpG PE=1 SV=1	TRUE	1.409	0.231623	-0.635219	453797	424651	453315	411436	12991.8	33390.5	29146.4	1.06864	0.0288298
sp|P0AG90|SECD_ECOLI			Protein translocase subunit SecD OS=Escherichia coli (strain K12) OX=83333 GN=secD PE=1 SV=1	TRUE	-11.3038	0.000349086	-3.45707	93036.1	178983	100046	178911	12173.7	5023.47	-85947	0.519804	-0.284161
sp|P0A9X4|MREB_ECOLI			Cell shape-determining protein MreB OS=Escherichia coli (strain K12) OX=83333 GN=mreB PE=1 SV=1	TRUE	4.40292	0.0116647	-1.93313	612620	523569	618270	531228	31839.8	14608.9	89050.4	1.17008	0.0682168
sp|P0C0V0|DEGP_ECOLI			Periplasmic serine endoprotease DegP OS=Escherichia coli (strain K12) OX=83333 GN=degP PE=1 SV=1	TRUE	15.0852	0.000112546	-3.94867	851927	471121	872503	473239	43438.6	4981.97	380806	1.8083	0.25727
sp|P11447|ARLY_ECOLI			Argininosuccinate lyase OS=Escherichia coli (strain K12) OX=83333 GN=argH PE=1 SV=3	TRUE	-0.360671	0.736585	-0.132777	2.45093e+06	2.58233e+06	2.52507e+06	2.56536e+06	617360	130574	-131399	0.949116	-0.0226807
sp|P0ABA0|ATPF_ECOLI			ATP synthase subunit b OS=Escherichia coli (strain K12) OX=83333 GN=atpF PE=1 SV=1	TRUE	5.87297	0.00419872	-2.37688	382055	286164	390950	282770	19569.9	20415	95890.5	1.33509	0.12551
sp|P0AEK2|FABG_ECOLI			3-oxoacyl-[acyl-carrier-protein] reductase FabG OS=Escherichia coli (strain K12) OX=83333 GN=fabG PE=1 SV=1	TRUE	-11.4537	0.000331595	-3.47939	47607.6	199717	44416.8	197950	22151.8	6196.37	-152109	0.238375	-0.622738
sp|P0ACB2|HEM2_ECOLI			Delta-aminolevulinic acid dehydratase OS=Escherichia coli (strain K12) OX=83333 GN=hemB PE=1 SV=2	TRUE	-6.68707	0.00260066	-2.58492	92234	113090	94380.9	112615	5054.63	1906.22	-20856.4	0.815577	-0.0885348
sp|P04425|GSHB_ECOLI			Glutathione synthetase OS=Escherichia coli (strain K12) OX=83333 GN=gshB PE=1 SV=1	TRUE	0.116422	0.912929	-0.039563	143699	142567	141838	149139	11419.9	12367.9	1131.51	1.00794	0.00343325
sp|P0A993|F16PA_ECOLI			Fructose-1,6-bisphosphatase class 1 OS=Escherichia coli (strain K12) OX=83333 GN=fbp PE=1 SV=1	TRUE	-9.95671	0.000571521	-3.24297	746593	932741	735499	935602	20558.5	25018.8	-186148	0.800429	-0.096677
sp|P0A910|OMPA_ECOLI			Outer membrane protein A OS=Escherichia coli (strain K12) OX=83333 GN=ompA PE=1 SV=1	TRUE	-2.46341	0.0694365	-1.15841	6.28842e+06	6.5382e+06	6.29443e+06	6.58369e+06	155575	81495.1	-249787	0.961796	-0.0169171
sp|P67910|HLDD_ECOLI			ADP-L-glycero-D-manno-heptose-6-epimerase OS=Escherichia coli (strain K12) OX=83333 GN=hldD PE=1 SV=1	TRUE	-10.5334	0.000459428	-3.33778	361494	527368	358946	519106	19833.6	18723.4	-165874	0.685469	-0.164012
sp|P63224|GMHA_ECOLI			Phosphoheptose isomerase OS=Escherichia coli (strain K12) OX=83333 GN=gmhA PE=1 SV=1	TRUE	25.2371	1.46373e-05	-4.83454	464451	215980	468076	213309	7188.55	15463.6	248470	2.15043	0.332525
sp|P0A862|TPX_ECOLI			Thiol peroxidase OS=Escherichia coli (strain K12) OX=83333 GN=tpx PE=1 SV=2	TRUE	5.68197	0.00473591	-2.3246	3.0658e+06	2.84203e+06	3.04821e+06	2.8605e+06	56612.9	38051.2	223770	1.07874	0.0329151
sp|P0A7J3|RL10_ECOLI			50S ribosomal protein L10 OS=Escherichia coli (strain K12) OX=83333 GN=rplJ PE=1 SV=2	TRUE	-6.83869	0.00239196	-2.62125	8.18337e+06	9.7123e+06	8.34036e+06	9.71509e+06	351190	163143	-1.52892e+06	0.842579	-0.0743895
sp|P61175|RL22_ECOLI			50S ribosomal protein L22 OS=Escherichia coli (strain K12) OX=83333 GN=rplV PE=1 SV=1	TRUE	-9.55349	0.000670546	-3.17357	751884	984360	756087	976150	13840.6	39810.7	-232476	0.76383	-0.117003
sp|P0AES6|GYRB_ECOLI			DNA gyrase subunit B OS=Escherichia coli (strain K12) OX=83333 GN=gyrB PE=1 SV=2	TRUE	-0.421246	0.695226	-0.157874	217030	226258	231902	226650	36872.5	8940.65	-9227.49	0.959217	-0.0180832
sp|P06720|AGAL_ECOLI			Alpha-galactosidase OS=Escherichia coli (strain K12) OX=83333 GN=melA PE=1 SV=1	TRUE	-5.09239	0.00701975	-2.15368	50234.6	108365	60803.2	108803	19625.1	2402.56	-58130.4	0.463569	-0.333886
sp|P0ABC7|HFLK_ECOLI			Modulator of FtsH protease HflK OS=Escherichia coli (strain K12) OX=83333 GN=hflK PE=1 SV=1	TRUE	-4.79229	0.008697	-2.06063	365124	394519	364187	397785	5534.24	9068.92	-29395.3	0.925491	-0.0336279
sp|P0AFK0|PMBA_ECOLI			Metalloprotease PmbA OS=Escherichia coli (strain K12) OX=83333 GN=pmbA PE=1 SV=1	TRUE	20.153	3.57846e-05	-4.4463	677248	392543	673497	384184	7483.42	23296.6	284706	1.72529	0.236861
sp|P27248|GCST_ECOLI			Aminomethyltransferase OS=Escherichia coli (strain K12) OX=83333 GN=gcvT PE=1 SV=3	TRUE	-5.39951	0.00569407	-2.24458	272078	307569	269652	307251	9693.96	5970.24	-35491.4	0.884607	-0.0532498
sp|P77395|CNOX_ECOLI			Chaperedoxin OS=Escherichia coli (strain K12) OX=83333 GN=cnoX PE=1 SV=2	TRUE	2.52263	0.0651738	-1.18593	251122	217924	250748	228019	10270.8	20348.4	33197.6	1.15234	0.0615789
sp|P0AGD3|SODF_ECOLI			Superoxide dismutase [Fe] OS=Escherichia coli (strain K12) OX=83333 GN=sodB PE=1 SV=2	TRUE	1.40677	0.232234	-0.634075	10111.7	5150.38	10056.3	5623.18	5140.14	3300.39	4961.32	1.96329	0.292985
sp|P0A6H1|CLPX_ECOLI			ATP-dependent Clp protease ATP-binding subunit ClpX OS=Escherichia coli (strain K12) OX=83333 GN=clpX PE=1 SV=2	TRUE	-8.29369	0.00115398	-2.9378	102461	203153	108402	201878	20198.5	5849.73	-100692	0.504353	-0.297265
sp|P23836|PHOP_ECOLI			Transcriptional regulatory protein PhoP OS=Escherichia coli (strain K12) OX=83333 GN=phoP PE=1 SV=1	TRUE	7.10375	0.00207443	-2.6831	559938	471207	556417	471502	7424.47	20320.8	88731.4	1.18831	0.0749286
sp|P10121|FTSY_ECOLI			Signal recognition particle receptor FtsY OS=Escherichia coli (strain K12) OX=83333 GN=ftsY PE=1 SV=1	TRUE	-2.06498	0.107842	-0.96721	16941.1	20437	15865.8	20643	2744.59	1032.2	-3495.9	0.828943	-0.0814754
sp|P60723|RL4_ECOLI			50S ribosomal protein L4 OS=Escherichia coli (strain K12) OX=83333 GN=rplD PE=1 SV=1	TRUE	9.67668	0.000638178	-3.19506	1.24961e+06	972622	1.25546e+06	969600	42373.9	25740.6	276992	1.28479	0.108832
sp|P08506|DACC_ECOLI			D-alanyl-D-alanine carboxypeptidase DacC OS=Escherichia coli (strain K12) OX=83333 GN=dacC PE=1 SV=2	TRUE	0.992123	0.377296	-0.423317	290528	266466	299982	252283	31573.8	27707.6	24061.9	1.0903	0.037546
sp|P0ACF8|HNS_ECOLI			DNA-binding protein H-NS OS=Escherichia coli (strain K12) OX=83333 GN=hns PE=1 SV=2	TRUE	-8.33032	0.00113473	-2.94511	3.6293e+06	4.02562e+06	3.63012e+06	4.04336e+06	73898.1	36458.3	-396315	0.901552	-0.0450094
sp|P0A7R5|RS10_ECOLI			30S ribosomal protein S10 OS=Escherichia coli (strain K12) OX=83333 GN=rpsJ PE=1 SV=1	TRUE	-9.83739	0.000598813	-3.22271	3.00357e+06	3.67047e+06	2.99746e+06	3.62501e+06	72395.7	92445.4	-666897	0.818308	-0.0870834
sp|P0ABA4|ATPD_ECOLI			ATP synthase subunit delta OS=Escherichia coli (strain K12) OX=83333 GN=atpH PE=1 SV=1	TRUE	-0.684974	0.530991	-0.274913	374406	384648	377600	393105	20415.7	15935.4	-10242.1	0.973373	-0.0117208
sp|P0A7K2|RL7_ECOLI			50S ribosomal protein L7/L12 OS=Escherichia coli (strain K12) OX=83333 GN=rplL PE=1 SV=2	TRUE	-3.76609	0.0196708	-1.70618	7.26762e+06	8.51115e+06	7.39304e+06	8.74489e+06	299084	487468	-1.24353e+06	0.853894	-0.0685958
sp|P00963|ASNA_ECOLI			Aspartate--ammonia ligase OS=Escherichia coli (strain K12) OX=83333 GN=asnA PE=1 SV=1	TRUE	-2.64129	0.0575028	-1.24031	114286	127259	109659	127728	8449.73	991.381	-12973.8	0.898052	-0.0466983
sp|P0A8N3|SYK1_ECOLI			Lysine--tRNA ligase OS=Escherichia coli (strain K12) OX=83333 GN=lysS PE=1 SV=2	TRUE	12.1439	0.00026384	-3.57866	698020	453468	693607	466421	13020.4	32358.4	244551	1.53929	0.187321
sp|P26616|MAO1_ECOLI			NAD-dependent malic enzyme OS=Escherichia coli (strain K12) OX=83333 GN=maeA PE=1 SV=4	TRUE	-11.5305	0.000323063	-3.49071	35513.9	53287.2	34949.1	53388.7	1965.13	1807.25	-17773.3	0.666461	-0.176225
sp|P21170|SPEA_ECOLI			Biosynthetic arginine decarboxylase OS=Escherichia coli (strain K12) OX=83333 GN=speA PE=1 SV=2	TRUE	14.8014	0.000121295	-3.91616	284205	217440	282934	216820	5281.26	5757.44	66764.8	1.30705	0.116292
sp|P0ACJ8|CRP_ECOLI			cAMP-activated global transcriptional regulator CRP OS=Escherichia coli (strain K12) OX=83333 GN=crp PE=1 SV=1	TRUE	6.13218	0.00358401	-2.44563	959856	790720	944427	796756	34574.4	32967.6	169136	1.2139	0.0841833
sp|P36938|PGM_ECOLI			Phosphoglucomutase OS=Escherichia coli (strain K12) OX=83333 GN=pgm PE=1 SV=1	TRUE	-6.32323	0.00320067	-2.49476	384080	483601	391582	476552	17608.8	20810.2	-99520.3	0.79421	-0.100065
sp|P0A9L3|FKBB_ECOLI			FKBP-type 22 kDa peptidyl-prolyl cis-trans isomerase OS=Escherichia coli (strain K12) OX=83333 GN=fklB PE=1 SV=2	TRUE	-9.5771	0.000664188	-3.17771	895921	1.20835e+06	913091	1.21404e+06	43772.3	35729.6	-312426	0.741444	-0.129922
sp|P0A9Q5|ACCD_ECOLI			Acetyl-coenzyme A carboxylase carboxyl transferase subunit beta OS=Escherichia coli (strain K12) OX=83333 GN=accD PE=1 SV=1	TRUE	-4.41723	0.0115357	-1.93796	434268	485091	432805	489115	14958.2	13167.9	-50823	0.89523	-0.0480654
sp|P69797|PTNAB_ECOLI			PTS system mannose-specific EIIAB component OS=Escherichia coli (strain K12) OX=83333 GN=manX PE=1 SV=2	TRUE	-19.8868	3.77232e-05	-4.42339	339437	572817	337371	584287	3677.41	19991	-233381	0.592574	-0.227257
sp|P0AGJ9|SYY_ECOLI			Tyrosine--tRNA ligase OS=Escherichia coli (strain K12) OX=83333 GN=tyrS PE=1 SV=2	TRUE	-4.20696	0.0136194	-1.86584	127808	170433	125187	174525	14765.4	9484.7	-42625.1	0.749901	-0.124996
sp|P69783|PTGA_ECOLI			PTS system glucose-specific EIIA component OS=Escherichia coli (strain K12) OX=83333 GN=crr PE=1 SV=2	TRUE	-15.2001	0.000109228	-3.96167	1.72604e+06	2.129e+06	1.74827e+06	2.13351e+06	45133.9	8447.93	-402964	0.810726	-0.0911258
sp|P0A6J5|DADA_ECOLI			D-amino acid dehydrogenase OS=Escherichia coli (strain K12) OX=83333 GN=dadA PE=1 SV=1	TRUE	-6.41217	0.00303949	-2.5172	203158	403466	201519	375368	3657.73	53983.2	-200308	0.503532	-0.297973
sp|P0A8F0|UPP_ECOLI			Uracil phosphoribosyltransferase OS=Escherichia coli (strain K12) OX=83333 GN=upp PE=1 SV=1	TRUE	-32.3354	5.4535e-06	-5.26332	1.53923e+06	2.4443e+06	1.52944e+06	2.45358e+06	36946.1	31389.8	-905069	0.629723	-0.200851
sp|P52643|LDHD_ECOLI			D-lactate dehydrogenase OS=Escherichia coli (strain K12) OX=83333 GN=ldhA PE=1 SV=1	TRUE	3.46464	0.0257089	-1.58992	731534	667685	737161	668526	16800.8	27140.5	63849.5	1.09563	0.0396632
sp|P09394|GLPQ_ECOLI			Glycerophosphodiester phosphodiesterase, periplasmic OS=Escherichia coli (strain K12) OX=83333 GN=glpQ PE=1 SV=2	TRUE	-3.1652	0.0340139	-1.46834	221433	330017	222341	358037	30263.6	51134.3	-108584	0.670975	-0.173294
sp|P21367|YCAC_ECOLI			Probable hydrolase YcaC OS=Escherichia coli (strain K12) OX=83333 GN=ycaC PE=1 SV=1	TRUE	-0.233204	0.82705	-0.082468	61291.1	66348.2	68300.7	66829.2	37415	3300.65	-5057.14	0.923779	-0.034432
sp|P0A8G6|NQOR_ECOLI			NAD(P)H dehydrogenase (quinone) OS=Escherichia coli (strain K12) OX=83333 GN=wrbA PE=1 SV=2	TRUE	-16.5954	7.72261e-05	-4.11224	2.09934e+06	2.82208e+06	2.10718e+06	2.81242e+06	37461.2	65473.1	-722744	0.743897	-0.128487
sp|P13009|METH_ECOLI			Methionine synthase OS=Escherichia coli (strain K12) OX=83333 GN=metH PE=1 SV=5	TRUE	0.670078	0.539506	-0.268004	104033	81595.5	76566.9	86472.5	51040.5	27544.8	22437.9	1.27499	0.105507
sp|P76373|UDG_ECOLI			UDP-glucose 6-dehydrogenase OS=Escherichia coli (strain K12) OX=83333 GN=ugd PE=1 SV=1	TRUE	-0.920679	0.409319	-0.387938	151516	202961	203686	198428	96048.1	11897.1	-51444.9	0.746527	-0.126954
sp|P39099|DEGQ_ECOLI			Periplasmic pH-dependent serine endoprotease DegQ OS=Escherichia coli (strain K12) OX=83333 GN=degQ PE=1 SV=1	TRUE	-3.7665	0.019664	-1.70633	58913.3	130709	59775.8	148264	9548.73	31605	-71796.2	0.450719	-0.346094
sp|P07913|TDH_ECOLI			L-threonine 3-dehydrogenase OS=Escherichia coli (strain K12) OX=83333 GN=tdh PE=1 SV=1	TRUE	2.21206	0.0914159	-1.03898	1.01283e+06	946023	1.02382e+06	924949	36527.8	37445.7	66808.5	1.07062	0.0296355
sp|Q46829|BGLA_ECOLI			6-phospho-beta-glucosidase BglA OS=Escherichia coli (strain K12) OX=83333 GN=bglA PE=1 SV=2	TRUE	5.3361	0.00594085	-2.22615	53900	25135.1	53658	28448	1252.03	9252.53	28764.9	2.14442	0.331309
sp|P00393|NDH_ECOLI			Type II NADH:quinone oxidoreductase OS=Escherichia coli (strain K12) OX=83333 GN=ndh PE=1 SV=2	TRUE	-19.8648	3.7889e-05	-4.42149	96031.6	118758	97030	118585	1754.91	920.166	-22726	0.808636	-0.0922471
sp|P0A7K6|RL19_ECOLI			50S ribosomal protein L19 OS=Escherichia coli (strain K12) OX=83333 GN=rplS PE=1 SV=2	TRUE	-1.54062	0.198256	-0.702773	897028	1.10797e+06	1.01104e+06	1.11867e+06	236278	20369.5	-210944	0.809613	-0.0917227
sp|P0AEU0|HISJ_ECOLI			Histidine-binding periplasmic protein OS=Escherichia coli (strain K12) OX=83333 GN=hisJ PE=1 SV=1	TRUE	4.19896	0.0137072	-1.86305	105806	88093	106246	87830.7	6727.11	2851.97	17713.4	1.20108	0.0795705
sp|P0A7S9|RS13_ECOLI			30S ribosomal protein S13 OS=Escherichia coli (strain K12) OX=83333 GN=rpsM PE=1 SV=2	TRUE	-4.92093	0.00792414	-2.10105	3.14793e+06	3.5318e+06	3.18927e+06	3.50581e+06	117007	67567.5	-383875	0.891309	-0.0499717
sp|P06715|GSHR_ECOLI			Glutathione reductase OS=Escherichia coli (strain K12) OX=83333 GN=gor PE=1 SV=1	TRUE	-5.04193	0.0072722	-2.13833	177961	227071	178705	222669	10330.4	13338.1	-49109.9	0.783725	-0.105836
sp|P45578|LUXS_ECOLI			S-ribosylhomocysteine lyase OS=Escherichia coli (strain K12) OX=83333 GN=luxS PE=1 SV=3	TRUE	-4.73613	0.00906301	-2.04273	1.59207e+06	1.8115e+06	1.57312e+06	1.84265e+06	44636.7	66691.5	-219438	0.878864	-0.0560783
sp|P16095|SDHL_ECOLI			L-serine dehydratase 1 OS=Escherichia coli (strain K12) OX=83333 GN=sdaA PE=1 SV=3	TRUE	-3.11017	0.0358661	-1.44532	513512	559483	522205	559603	18560.2	17633.5	-45970.9	0.917833	-0.0372362
sp|P0A6W5|GREA_ECOLI			Transcription elongation factor GreA OS=Escherichia coli (strain K12) OX=83333 GN=greA PE=1 SV=1	TRUE	15.0401	0.000113882	-3.94354	706430	469346	707529	475734	24541.3	11966.1	237084	1.50514	0.177576
sp|P0AA10|RL13_ECOLI			50S ribosomal protein L13 OS=Escherichia coli (strain K12) OX=83333 GN=rplM PE=1 SV=1	TRUE	-13.5298	0.000172718	-3.76266	2.32595e+06	2.96267e+06	2.30824e+06	2.95226e+06	35283.6	73477.9	-636711	0.785088	-0.105081
sp|P0A858|TPIS_ECOLI			Triosephosphate isomerase OS=Escherichia coli (strain K12) OX=83333 GN=tpiA PE=1 SV=1	TRUE	-23.6956	1.88081e-05	-4.72566	2.13206e+06	3.38991e+06	2.11973e+06	3.39528e+06	66275.5	63728.1	-1.25785e+06	0.628942	-0.201389
sp|P05459|PDXB_ECOLI			Erythronate-4-phosphate dehydrogenase OS=Escherichia coli (strain K12) OX=83333 GN=pdxB PE=2 SV=2	TRUE	-0.280451	0.793039	-0.100706	45957.3	52921.9	48138.4	76805.3	6257.32	42555.5	-6964.61	0.868398	-0.061281
sp|P02925|RBSB_ECOLI			Ribose import binding protein RbsB OS=Escherichia coli (strain K12) OX=83333 GN=rbsB PE=1 SV=1	TRUE	4.31308	0.0125156	-1.90255	81914.9	52730.1	78011.6	54064.3	7651.71	8877.6	29184.8	1.55348	0.191305
sp|P68919|RL25_ECOLI			50S ribosomal protein L25 OS=Escherichia coli (strain K12) OX=83333 GN=rplY PE=1 SV=1	TRUE	-10.7359	0.000426668	-3.36991	324587	444900	320466	448559	16324.5	10501.2	-120313	0.729573	-0.136931
sp|P37902|GLTI_ECOLI			Glutamate/aspartate import solute-binding protein OS=Escherichia coli (strain K12) OX=83333 GN=gltI PE=1 SV=2	TRUE	-6.87151	0.00234955	-2.62902	117248	343477	93908.4	355941	46926.3	32398.6	-226230	0.341355	-0.466794
sp|P07003|POXB_ECOLI			Pyruvate dehydrogenase [ubiquinone] OS=Escherichia coli (strain K12) OX=83333 GN=poxB PE=1 SV=1	TRUE	0.574001	0.596701	-0.224243	2.26809e+06	2.22751e+06	2.26326e+06	2.2283e+06	67958.9	101853	40577.8	1.01822	0.0078402
sp|P0AEZ3|MIND_ECOLI			Septum site-determining protein MinD OS=Escherichia coli (strain K12) OX=83333 GN=minD PE=1 SV=2	TRUE	-4.99541	0.00751483	-2.12408	642401	743480	644967	738005	14336.3	31980.9	-101080	0.864045	-0.0634635
sp|P31142|THTM_ECOLI			3-mercaptopyruvate sulfurtransferase OS=Escherichia coli (strain K12) OX=83333 GN=sseA PE=1 SV=3	TRUE	-2.41817	0.0729073	-1.13723	589743	624775	586225	617459	13299.7	21278	-35032.5	0.943928	-0.0250612
sp|P0A8E7|YAJQ_ECOLI			UPF0234 protein YajQ OS=Escherichia coli (strain K12) OX=83333 GN=yajQ PE=1 SV=2	TRUE	2.46374	0.0694115	-1.15857	938125	888945	926509	884334	33617.2	8077.66	49179.6	1.05532	0.0233856
sp|P0ADG4|SUHB_ECOLI			Nus factor SuhB OS=Escherichia coli (strain K12) OX=83333 GN=suhB PE=1 SV=1	TRUE	-16.7209	7.49595e-05	-4.12517	403295	511493	399048	510103	10132.5	4790.18	-108198	0.788466	-0.103217
sp|P02358|RS6_ECOLI			30S ribosomal protein S6 OS=Escherichia coli (strain K12) OX=83333 GN=rpsF PE=1 SV=1	TRUE	-7.9047	0.0013856	-2.85836	322016	632619	324590	640143	30918.1	60629.8	-310602	0.509021	-0.293264
sp|P0A867|TALA_ECOLI			Transaldolase A OS=Escherichia coli (strain K12) OX=83333 GN=talA PE=3 SV=1	TRUE	-16.7953	7.36558e-05	-4.13279	393601	861264	382513	842639	33321.9	34866.4	-467663	0.457004	-0.34008
sp|P30859|ARTI_ECOLI			Putative ABC transporter arginine-binding protein 2 OS=Escherichia coli (strain K12) OX=83333 GN=artI PE=1 SV=3	TRUE	0.633953	0.560553	-0.251383	72582.6	63674.4	73094.8	76467.3	2207.89	24238.1	8908.21	1.1399	0.0568677
sp|P0A7G6|RECA_ECOLI			Protein RecA OS=Escherichia coli (strain K12) OX=83333 GN=recA PE=1 SV=2	TRUE	-6.0348	0.00380106	-2.4201	123868	157837	128796	157779	9748.65	124.877	-33969	0.784784	-0.10525
sp|P15034|AMPP_ECOLI			Xaa-Pro aminopeptidase OS=Escherichia coli (strain K12) OX=83333 GN=pepP PE=1 SV=2	TRUE	-2.17948	0.0947996	-1.02319	150769	200070	162952	185100	21654.6	32651.9	-49301	0.753582	-0.12287
sp|P0A6W9|GSH1_ECOLI			Glutamate--cysteine ligase OS=Escherichia coli (strain K12) OX=83333 GN=gshA PE=1 SV=1	TRUE	-0.367723	0.731711	-0.13566	301466	307844	302516	295063	9975.29	28340.3	-6378.61	0.97928	-0.00909323
sp|P61714|RISB_ECOLI			6,7-dimethyl-8-ribityllumazine synthase OS=Escherichia coli (strain K12) OX=83333 GN=ribE PE=1 SV=1	TRUE	-2.74189	0.0518048	-1.28563	345495	426955	341943	425200	44074	26560.9	-81460.6	0.809206	-0.091941
sp|P0AB91|AROG_ECOLI			Phospho-2-dehydro-3-deoxyheptonate aldolase, Phe-sensitive OS=Escherichia coli (strain K12) OX=83333 GN=aroG PE=1 SV=1	TRUE	0.412485	0.701134	-0.154199	252064	247159	254230	243694	12238.3	16568.3	4905.41	1.01985	0.00853511
sp|P06999|PFKB_ECOLI			ATP-dependent 6-phosphofructokinase isozyme 2 OS=Escherichia coli (strain K12) OX=83333 GN=pfkB PE=1 SV=2	TRUE	-13.0723	0.000197691	-3.70401	84187.9	171639	86967.7	169798	8277.17	8108.62	-87451.5	0.490493	-0.309367
sp|P0AA25|THIO_ECOLI			Thioredoxin 1 OS=Escherichia coli (strain K12) OX=83333 GN=trxA PE=1 SV=2	TRUE	-8.7106	0.000956604	-3.01927	456133	663934	454074	664707	41192.5	3242.1	-207800	0.687016	-0.163033
sp|P00550|PTM3C_ECOLI			PTS system mannitol-specific EIICBA component OS=Escherichia coli (strain K12) OX=83333 GN=mtlA PE=1 SV=1	TRUE	-2.30018	0.082923	-1.08133	39995.2	54691	38155.7	54587.7	3827.07	10383.2	-14695.8	0.731294	-0.135908
sp|P0AFG0|NUSG_ECOLI			Transcription termination/antitermination protein NusG OS=Escherichia coli (strain K12) OX=83333 GN=nusG PE=1 SV=2	TRUE	-9.40743	0.000711607	-3.14776	288134	357261	293903	357453	11497.7	5458.21	-69127.7	0.806507	-0.0933921
sp|P77690|ARNB_ECOLI			UDP-4-amino-4-deoxy-L-arabinose--oxoglutarate aminotransferase OS=Escherichia coli (strain K12) OX=83333 GN=arnB PE=1 SV=3	TRUE	-0.95107	0.395425	-0.402936	9067.77	17839.7	5614.02	13437.7	7886.89	13892.5	-8771.97	0.50829	-0.293888
sp|P0AEP3|GALU_ECOLI			UTP--glucose-1-phosphate uridylyltransferase OS=Escherichia coli (strain K12) OX=83333 GN=galU PE=1 SV=2	TRUE	-0.946928	0.397295	-0.400887	1.03974e+06	1.56437e+06	754381	1.12786e+06	538166	794506	-524631	0.664638	-0.177415
sp|P0A7J7|RL11_ECOLI			50S ribosomal protein L11 OS=Escherichia coli (strain K12) OX=83333 GN=rplK PE=1 SV=2	TRUE	0.165558	0.876535	-0.0572306	580501	541821	659168	673845	316376	252303	38679.5	1.07139	0.0299468
sp|P61517|CAN_ECOLI			Carbonic anhydrase 2 OS=Escherichia coli (strain K12) OX=83333 GN=can PE=1 SV=1	TRUE	-9.38957	0.00071684	-3.14458	184047	288278	194110	288889	17771.3	7339.13	-104231	0.638435	-0.194884
sp|P00582|DPO1_ECOLI			DNA polymerase I OS=Escherichia coli (strain K12) OX=83333 GN=polA PE=1 SV=1	TRUE	-5.08739	0.00704429	-2.15216	168134	200644	165965	200829	8644.99	6911.77	-32510	0.837971	-0.0767708
sp|P21165|PEPQ_ECOLI			Xaa-Pro dipeptidase OS=Escherichia coli (strain K12) OX=83333 GN=pepQ PE=1 SV=2	TRUE	-5.64328	0.00485481	-2.31383	83835.3	116283	82520.7	116275	7526.71	6521.49	-32447.8	0.720959	-0.14209
sp|P30850|RNB_ECOLI			Exoribonuclease 2 OS=Escherichia coli (strain K12) OX=83333 GN=rnb PE=1 SV=3	TRUE	-3.84695	0.0183503	-1.73636	234913	299949	230356	303625	22425.3	18829	-65035.9	0.783176	-0.10614
sp|P07650|TYPH_ECOLI			Thymidine phosphorylase OS=Escherichia coli (strain K12) OX=83333 GN=deoA PE=1 SV=3	TRUE	6.8525	0.002374	-2.62452	653052	582042	648008	584644	12120	13238.6	71010.3	1.122	0.0499936
sp|P33570|TKT2_ECOLI			Transketolase 2 OS=Escherichia coli (strain K12) OX=83333 GN=tktB PE=1 SV=1	TRUE	1.0767	0.34222	-0.465695	2.16814e+06	1.96874e+06	2.16828e+06	2.08703e+06	54523.7	316097	199398	1.10128	0.0418986
sp|P0AEQ3|GLNH_ECOLI			Glutamine-binding periplasmic protein OS=Escherichia coli (strain K12) OX=83333 GN=glnH PE=1 SV=1	TRUE	10.0271	0.000556141	-3.25482	1.04201e+06	687153	1.01575e+06	688903	59685.4	13962.9	354858	1.51642	0.180819
sp|P45577|PROQ_ECOLI			RNA chaperone ProQ OS=Escherichia coli (strain K12) OX=83333 GN=proQ PE=1 SV=2	TRUE	-0.966811	0.388387	-0.410735	433954	460755	426580	475582	27615.2	39278.4	-26801.2	0.941832	-0.0260265
sp|P0AE06|ACRA_ECOLI			Multidrug efflux pump subunit AcrA OS=Escherichia coli (strain K12) OX=83333 GN=acrA PE=1 SV=1	TRUE	3.43204	0.0264862	-1.57698	97497.4	45789.8	95613.4	39645.9	8362	24719.3	51707.6	2.12924	0.328225
sp|P00926|SDHD_ECOLI			D-serine dehydratase OS=Escherichia coli (strain K12) OX=83333 GN=dsdA PE=1 SV=3	TRUE	4.12094	0.0146013	-1.83561	116778	89265.7	112070	88912.9	11144.9	3082.9	27512.1	1.3082	0.116676
sp|P28304|QOR1_ECOLI			Quinone oxidoreductase 1 OS=Escherichia coli (strain K12) OX=83333 GN=qorA PE=1 SV=1	TRUE	5.74657	0.00454526	-2.34244	48118.1	27887.4	49312.2	27027.8	3931.45	4661.02	20230.7	1.72544	0.236901
sp|P0A6P5|DER_ECOLI			GTPase Der OS=Escherichia coli (strain K12) OX=83333 GN=der PE=1 SV=1	TRUE	-1.15682	0.311726	-0.506227	322877	333803	320197	341751	8635.58	13894.2	-10926.1	0.967268	-0.0144533
sp|P0A955|ALKH_ECOLI			KHG/KDPG aldolase OS=Escherichia coli (strain K12) OX=83333 GN=eda PE=1 SV=1	TRUE	-1.12694	0.322796	-0.491072	34384	36976.1	33973.3	38928.7	1695	3605.31	-2592.07	0.929899	-0.0315643
sp|P08390|USG_ECOLI			USG-1 protein OS=Escherichia coli (strain K12) OX=83333 GN=usg PE=1 SV=1	TRUE	-2.08256	0.105716	-0.975857	124121	184288	119960	161163	19404.4	46125.8	-60167.8	0.673513	-0.171654
sp|P0ACF0|DBHA_ECOLI			DNA-binding protein HU-alpha OS=Escherichia coli (strain K12) OX=83333 GN=hupA PE=1 SV=1	TRUE	-17.4418	6.34354e-05	-4.19767	5.34337e+06	7.56047e+06	5.22967e+06	7.55381e+06	207044	74878.9	-2.2171e+06	0.706751	-0.150733
sp|P0A9L8|P5CR_ECOLI			Pyrroline-5-carboxylate reductase OS=Escherichia coli (strain K12) OX=83333 GN=proC PE=1 SV=1	TRUE	-0.808616	0.464085	-0.333403	34791.6	37818.5	33926.4	38722.9	5064.73	4047.91	-3026.9	0.919962	-0.0362299
sp|P39177|USPG_ECOLI			Universal stress protein UP12 OS=Escherichia coli (strain K12) OX=83333 GN=uspG PE=1 SV=2	TRUE	-26.6623	1.17625e-05	-4.9295	76104.5	126118	75627.1	126890	1150.38	3038.51	-50013.2	0.60344	-0.219366
sp|P0A6L0|DEOC_ECOLI			Deoxyribose-phosphate aldolase OS=Escherichia coli (strain K12) OX=83333 GN=deoC PE=1 SV=1	TRUE	-3.61605	0.0224357	-1.64906	152846	182716	153628	178693	1438.92	14234.7	-29869.6	0.836524	-0.0775215
sp|P31120|GLMM_ECOLI			Phosphoglucosamine mutase OS=Escherichia coli (strain K12) OX=83333 GN=glmM PE=1 SV=3	TRUE	-18.4794	5.04623e-05	-4.29703	377977	481484	379972	479960	4592.75	8545.62	-103507	0.785024	-0.105117
sp|P62768|YAEH_ECOLI			UPF0325 protein YaeH OS=Escherichia coli (strain K12) OX=83333 GN=yaeH PE=3 SV=1	TRUE	-1.08017	0.340845	-0.467443	1.08992e+06	1.27153e+06	1.18201e+06	1.39601e+06	178521	230075	-181611	0.857172	-0.0669322
sp|P0A763|NDK_ECOLI			Nucleoside diphosphate kinase OS=Escherichia coli (strain K12) OX=83333 GN=ndk PE=1 SV=2	TRUE	-2.03898	0.111072	-0.954395	411035	426492	409202	427710	10388	8029.66	-15456.3	0.963759	-0.0160313
sp|P0A7X3|RS9_ECOLI			30S ribosomal protein S9 OS=Escherichia coli (strain K12) OX=83333 GN=rpsI PE=1 SV=2	TRUE	23.1585	2.06029e-05	-4.68607	1.15651e+06	561174	1.17521e+06	557741	44117.4	6018.5	595339	2.06088	0.314053
sp|P0A7R9|RS11_ECOLI			30S ribosomal protein S11 OS=Escherichia coli (strain K12) OX=83333 GN=rpsK PE=1 SV=2	TRUE	-16.8855	7.21126e-05	-4.14199	587834	904175	589452	892447	8728.39	31253.2	-316341	0.650133	-0.186998
sp|P76658|HLDE_ECOLI			Bifunctional protein HldE OS=Escherichia coli (strain K12) OX=83333 GN=hldE PE=1 SV=1	TRUE	-1.04774	0.353889	-0.451133	227386	247607	239153	245102	32503.4	7806.19	-20220.9	0.918335	-0.0369989
sp|P0A6L2|DAPA_ECOLI			4-hydroxy-tetrahydrodipicolinate synthase OS=Escherichia coli (strain K12) OX=83333 GN=dapA PE=1 SV=1	TRUE	-32.0008	5.68441e-06	-5.24531	165693	446439	168276	454256	5256.03	14257.5	-280747	0.371142	-0.430459
sp|P69924|RIR2_ECOLI			Ribonucleoside-diphosphate reductase 1 subunit beta OS=Escherichia coli (strain K12) OX=83333 GN=nrdB PE=1 SV=2	TRUE	-3.26905	0.0308167	-1.51121	227192	294441	225800	304765	4759.11	35311.5	-67249	0.771604	-0.112605
sp|P76268|KDGR_ECOLI			Transcriptional regulator KdgR OS=Escherichia coli (strain K12) OX=83333 GN=kdgR PE=1 SV=1	TRUE	-2.39991	0.0743637	-1.12864	322136	409815	325854	412131	58676.4	23693.9	-87679.6	0.786051	-0.104549
sp|P69503|APT_ECOLI			Adenine phosphoribosyltransferase OS=Escherichia coli (strain K12) OX=83333 GN=apt PE=1 SV=1	TRUE	2.18182	0.0945523	-1.02433	132686	101525	139785	106675	19490.7	15233.9	31161.6	1.30694	0.116254
sp|P39325|YTFQ_ECOLI			Galactofuranose-binding protein YtfQ OS=Escherichia coli (strain K12) OX=83333 GN=ytfQ PE=1 SV=1	TRUE	-2.24172	0.088453	-1.05329	699694	781758	731051	778778	63029.9	6900.09	-82064.4	0.895026	-0.0481644
sp|P0AEG4|DSBA_ECOLI			Thiol:disulfide interchange protein DsbA OS=Escherichia coli (strain K12) OX=83333 GN=dsbA PE=1 SV=1	TRUE	-0.337996	0.752361	-0.123574	46925.9	54457	47593.9	58027	2577.24	38507.1	-7531.17	0.861704	-0.0646417
sp|P0A9K3|PHOL_ECOLI			PhoH-like protein OS=Escherichia coli (strain K12) OX=83333 GN=ybeZ PE=1 SV=2	TRUE	-12.6023	0.000228213	-3.64166	337913	508415	344201	509470	15862	17249.3	-170502	0.66464	-0.177413
sp|P0A6R0|FABH_ECOLI			3-oxoacyl-[acyl-carrier-protein] synthase 3 OS=Escherichia coli (strain K12) OX=83333 GN=fabH PE=1 SV=1	TRUE	4.32108	0.0124368	-1.90529	397267	293596	398539	272918	18853.5	37032.1	103671	1.35311	0.131332
sp|P0A707|IF3_ECOLI			Translation initiation factor IF-3 OS=Escherichia coli (strain K12) OX=83333 GN=infC PE=1 SV=1	TRUE	-6.62056	0.00269926	-2.56876	1.27956e+06	1.50661e+06	1.30776e+06	1.52138e+06	53373.3	26072.6	-227054	0.849295	-0.0709414
sp|P00579|RPOD_ECOLI			RNA polymerase sigma factor RpoD OS=Escherichia coli (strain K12) OX=83333 GN=rpoD PE=1 SV=2	TRUE	-2.18192	0.0945415	-1.02438	582868	629995	591483	627222	30045.5	22289.4	-47127.3	0.925194	-0.0337671
sp|P0A9P4|TRXB_ECOLI			Thioredoxin reductase OS=Escherichia coli (strain K12) OX=83333 GN=trxB PE=1 SV=2	TRUE	-0.131239	0.901922	-0.0448309	176773	183963	220784	188615	94515.2	8438.11	-7189.99	0.960916	-0.0173145
sp|P0ADY3|RL14_ECOLI			50S ribosomal protein L14 OS=Escherichia coli (strain K12) OX=83333 GN=rplN PE=1 SV=1	TRUE	-10.8825	0.000404741	-3.39282	1.17353e+06	1.44009e+06	1.17245e+06	1.45858e+06	26640.8	33018.5	-266562	0.814899	-0.088896
sp|P0AB80|ILVE_ECOLI			Branched-chain-amino-acid aminotransferase OS=Escherichia coli (strain K12) OX=83333 GN=ilvE PE=1 SV=2	TRUE	-6.97203	0.00222526	-2.65262	449339	557767	442659	565882	11596.9	24312.6	-108429	0.805602	-0.0938793
sp|P0A6Q3|FABA_ECOLI			3-hydroxydecanoyl-[acyl-carrier-protein] dehydratase OS=Escherichia coli (strain K12) OX=83333 GN=fabA PE=1 SV=2	TRUE	-29.2618	8.1203e-06	-5.09043	130512	279099	133510	276178	5687.46	6708.65	-148587	0.46762	-0.330107
sp|P08312|SYFA_ECOLI			Phenylalanine--tRNA ligase alpha subunit OS=Escherichia coli (strain K12) OX=83333 GN=pheS PE=1 SV=2	TRUE	-6.65475	0.00264801	-2.57708	200490	449745	181182	464587	53403.8	36833.8	-249256	0.445785	-0.350875
sp|P68187|MALK_ECOLI			Maltose/maltodextrin import ATP-binding protein MalK OS=Escherichia coli (strain K12) OX=83333 GN=malK PE=1 SV=1	TRUE	-3.37179	0.0279973	-1.55288	15888.8	26394.6	15762.4	26909.9	1192.99	5263.16	-10505.7	0.601974	-0.220422
sp|P06149|DLD_ECOLI			Quinone-dependent D-lactate dehydrogenase OS=Escherichia coli (strain K12) OX=83333 GN=dld PE=1 SV=3	TRUE	1.39414	0.235727	-0.627591	15027.6	11718.1	14320.3	10443.6	1586.22	3793.28	3309.45	1.28242	0.108031
sp|P21499|RNR_ECOLI			Ribonuclease R OS=Escherichia coli (strain K12) OX=83333 GN=rnr PE=1 SV=2	TRUE	-3.32778	0.029166	-1.53512	444371	514152	429976	522005	32504.8	16203.9	-69781.1	0.864279	-0.0633459
sp|P0ADP9|YIHD_ECOLI			Protein YihD OS=Escherichia coli (strain K12) OX=83333 GN=yihD PE=1 SV=1	TRUE	-30.5377	6.85031e-06	-5.16429	846291	1.40472e+06	832412	1.41221e+06	28554.9	13704.7	-558430	0.602462	-0.220071
sp|P09372|GRPE_ECOLI			Protein GrpE OS=Escherichia coli (strain K12) OX=83333 GN=grpE PE=1 SV=1	TRUE	-5.11917	0.00689013	-2.16177	2.07576e+06	2.40604e+06	2.03919e+06	2.38026e+06	86794.6	70389.4	-330282	0.862728	-0.064126
sp|P37617|ZNTA_ECOLI			Zinc/cadmium/lead-transporting P-type ATPase OS=Escherichia coli (strain K12) OX=83333 GN=zntA PE=1 SV=1	TRUE	1.12482	0.323595	-0.489998	16883.4	14004.5	16556.4	12697.6	2107.41	3900.03	2878.85	1.20557	0.0811907
sp|P75913|GHRA_ECOLI			Glyoxylate/hydroxypyruvate reductase A OS=Escherichia coli (strain K12) OX=83333 GN=ghrA PE=1 SV=2	TRUE	1.08132	0.340391	-0.468021	41057.3	24646.7	29815.3	21048.5	23963.2	10804.6	16410.6	1.66583	0.221632
sp|P60716|LIPA_ECOLI			Lipoyl synthase OS=Escherichia coli (strain K12) OX=83333 GN=lipA PE=1 SV=1	TRUE	-6.27523	0.00329205	-2.48253	31759.9	44976.2	31768.8	44367.2	1443.91	3349.96	-13216.3	0.706148	-0.151104
sp|P0AFU8|RISA_ECOLI			Riboflavin synthase OS=Escherichia coli (strain K12) OX=83333 GN=ribC PE=1 SV=1	TRUE	0.413163	0.700676	-0.154483	381876	375175	381919	374866	15997	23093.9	6701.36	1.01786	0.00768889
sp|P0A9N4|PFLA_ECOLI			Pyruvate formate-lyase 1-activating enzyme OS=Escherichia coli (strain K12) OX=83333 GN=pflA PE=1 SV=2	TRUE	-2.27128	0.0856063	-1.06749	128588	142389	128560	137701	4576.51	9476.96	-13800.5	0.903079	-0.0442745
sp|P0A9M2|HPRT_ECOLI			Hypoxanthine phosphoribosyltransferase OS=Escherichia coli (strain K12) OX=83333 GN=hpt PE=1 SV=1	TRUE	-4.68463	0.00941525	-2.02617	65187.3	75398.9	65507.4	73756.3	1239.3	3566.36	-10211.6	0.864565	-0.0632022
sp|P0A6G7|CLPP_ECOLI			ATP-dependent Clp protease proteolytic subunit OS=Escherichia coli (strain K12) OX=83333 GN=clpP PE=1 SV=1	TRUE	-5.42715	0.00559042	-2.25256	275075	398938	286807	386193	20955.2	33519.2	-123864	0.689517	-0.161455
sp|P21179|CATE_ECOLI			Catalase HPII OS=Escherichia coli (strain K12) OX=83333 GN=katE PE=1 SV=1	TRUE	7.07309	0.00210838	-2.67605	52784.5	21299.5	49185.3	20396.4	6781.82	3667.57	31485	2.4782	0.394137
sp|P0ADY7|RL16_ECOLI			50S ribosomal protein L16 OS=Escherichia coli (strain K12) OX=83333 GN=rplP PE=1 SV=1	TRUE	-27.1747	1.09038e-05	-4.96242	1.13955e+06	1.81549e+06	1.13622e+06	1.79663e+06	12322	41282.7	-675935	0.627684	-0.202259
sp|P60438|RL3_ECOLI			50S ribosomal protein L3 OS=Escherichia coli (strain K12) OX=83333 GN=rplC PE=1 SV=1	TRUE	-5.00011	0.00748986	-2.12553	3.93278e+06	4.23525e+06	3.91049e+06	4.24778e+06	54788.2	89310	-302469	0.928583	-0.0321793
sp|Q46857|DKGA_ECOLI			2,5-diketo-D-gluconic acid reductase A OS=Escherichia coli (strain K12) OX=83333 GN=dkgA PE=1 SV=3	TRUE	-4.60953	0.00995915	-2.00178	82859.2	110986	81361.5	112944	3577.62	9944.85	-28126.9	0.746573	-0.126928
sp|P0ADU5|YGIW_ECOLI			Protein YgiW OS=Escherichia coli (strain K12) OX=83333 GN=ygiW PE=1 SV=1	TRUE	-18.1297	5.44289e-05	-4.26417	3.27316e+06	4.36957e+06	3.25303e+06	4.38498e+06	67122.8	80415	-1.09641e+06	0.74908	-0.125472
sp|P06612|TOP1_ECOLI			DNA topoisomerase 1 OS=Escherichia coli (strain K12) OX=83333 GN=topA PE=1 SV=2	TRUE	1.35363	0.247288	-0.606796	234322	154134	234209	209822	12960.2	101783	80187.6	1.52025	0.181914
sp|P0AB89|PUR8_ECOLI			Adenylosuccinate lyase OS=Escherichia coli (strain K12) OX=83333 GN=purB PE=1 SV=1	TRUE	-12.6762	0.00022304	-3.65162	277805	327642	278181	327515	3992.37	5516.48	-49836.9	0.847892	-0.0716594
sp|P27306|STHA_ECOLI			Soluble pyridine nucleotide transhydrogenase OS=Escherichia coli (strain K12) OX=83333 GN=sthA PE=1 SV=5	TRUE	-11.9782	0.000278398	-3.55533	115837	204341	116926	198597	7694.19	10226.5	-88504.3	0.56688	-0.246509
sp|P0AAB4|UBID_ECOLI			3-octaprenyl-4-hydroxybenzoate carboxy-lyase OS=Escherichia coli (strain K12) OX=83333 GN=ubiD PE=1 SV=1	TRUE	-1.80501	0.145389	-0.83747	15337.2	30541.4	18982.3	32372.8	6700.51	12959.9	-15204.2	0.502178	-0.299142
sp|P22333|ADD_ECOLI			Adenosine deaminase OS=Escherichia coli (strain K12) OX=83333 GN=add PE=1 SV=2	TRUE	-1.76135	0.152975	-0.815378	217627	228351	218485	225529	6988.96	7897.87	-10724.6	0.953035	-0.0208913
sp|P0ACJ0|LRP_ECOLI			Leucine-responsive regulatory protein OS=Escherichia coli (strain K12) OX=83333 GN=lrp PE=1 SV=2	TRUE	-4.41024	0.0115985	-1.9356	354319	404450	355033	403537	17500.9	9018.57	-50130.5	0.876053	-0.0574698
sp|P0ACA7|GSTB_ECOLI			Glutathione S-transferase GstB OS=Escherichia coli (strain K12) OX=83333 GN=gstB PE=1 SV=1	TRUE	-1.74063	0.156722	-0.80487	43045.5	84194	40435.6	106527	8172.5	40121.7	-41148.5	0.511266	-0.291353
sp|P0AEE1|DCRB_ECOLI			Inner membrane lipoprotein DcrB OS=Escherichia coli (strain K12) OX=83333 GN=dcrB PE=1 SV=1	TRUE	0.191301	0.857608	-0.0667114	181419	178128	183084	179125	27721.4	10921.5	3290.81	1.01847	0.00795012
sp|P0A805|RRF_ECOLI			Ribosome-recycling factor OS=Escherichia coli (strain K12) OX=83333 GN=frr PE=1 SV=1	TRUE	-10.2201	0.000516543	-3.28689	842697	971637	842768	972150	13594.2	17108.9	-128940	0.867296	-0.0618327
sp|P0AG59|RS14_ECOLI			30S ribosomal protein S14 OS=Escherichia coli (strain K12) OX=83333 GN=rpsN PE=1 SV=2	TRUE	-3.26679	0.0308825	-1.51029	673151	838254	639188	849903	84724.7	22012.1	-165103	0.80304	-0.095263
sp|P0AEN1|FRE_ECOLI			NAD(P)H-flavin reductase OS=Escherichia coli (strain K12) OX=83333 GN=fre PE=1 SV=2	TRUE	-6.2407	0.00335974	-2.47369	73798.7	98208.2	73269.4	96823.9	5483.91	3977.77	-24409.6	0.751451	-0.124099
sp|P0ABC3|HFLC_ECOLI			Modulator of FtsH protease HflC OS=Escherichia coli (strain K12) OX=83333 GN=hflC PE=1 SV=1	TRUE	-0.166671	0.875715	-0.0576374	457783	460001	470419	457693	22552.3	4748.65	-2217.74	0.995179	-0.00209887
sp|P0A749|MURA_ECOLI			UDP-N-acetylglucosamine 1-carboxyvinyltransferase OS=Escherichia coli (strain K12) OX=83333 GN=murA PE=1 SV=1	TRUE	0.228769	0.830269	-0.0807814	151304	137501	119547	90687.1	63080.1	83318.4	13802.9	1.10038	0.0415443
sp|P0A7T3|RS16_ECOLI			30S ribosomal protein S16 OS=Escherichia coli (strain K12) OX=83333 GN=rpsP PE=1 SV=1	TRUE	-15.559	9.96238e-05	-4.00164	390490	606967	392969	614127	7314.63	22961.6	-216476	0.643347	-0.191555
sp|P0ABU5|ELBB_ECOLI			Glyoxalase ElbB OS=Escherichia coli (strain K12) OX=83333 GN=elbB PE=1 SV=1	TRUE	-3.13686	0.0349532	-1.45651	40897.2	89436.1	53679.4	87064	26158.1	5835.92	-48538.9	0.457279	-0.339819
sp|P0AFH8|OSMY_ECOLI			Osmotically-inducible protein Y OS=Escherichia coli (strain K12) OX=83333 GN=osmY PE=1 SV=1	TRUE	0.199602	0.851528	-0.0698011	3.6065e+06	3.56011e+06	3.66093e+06	3.56643e+06	340404	214805	46385.7	1.01303	0.005622
sp|P26646|ACUI_ECOLI			Probable acrylyl-CoA reductase AcuI OS=Escherichia coli (strain K12) OX=83333 GN=acuI PE=1 SV=1	TRUE	-5.36903	0.00581107	-2.23574	319181	403980	304809	403645	25745.1	9249.2	-84799	0.790091	-0.102323
sp|P0ACY1|YDJA_ECOLI			Putative NAD(P)H nitroreductase YdjA OS=Escherichia coli (strain K12) OX=83333 GN=ydjA PE=1 SV=1	TRUE	3.45018	0.0260501	-1.58419	222230	186097	229786	188221	17100.6	6050.21	36132.9	1.19416	0.0770632
sp|P0A800|RPOZ_ECOLI			DNA-directed RNA polymerase subunit omega OS=Escherichia coli (strain K12) OX=83333 GN=rpoZ PE=1 SV=1	TRUE	-3.6441	0.0218852	-1.65985	202366	240509	202485	240969	17760.8	3638.92	-38143.7	0.841405	-0.0749951
sp|P17846|CYSI_ECOLI			Sulfite reductase [NADPH] hemoprotein beta-component OS=Escherichia coli (strain K12) OX=83333 GN=cysI PE=1 SV=4	TRUE	2.68754	0.0547977	-1.26124	47380.6	41334.2	46419.5	41602.8	3658.16	1342.51	6046.36	1.14628	0.0592906
sp|P31663|PANC_ECOLI			Pantothenate synthetase OS=Escherichia coli (strain K12) OX=83333 GN=panC PE=1 SV=1	TRUE	-0.789433	0.474021	-0.324203	24721	33478.6	33724.9	30685.6	18565.9	4950.34	-8757.57	0.738413	-0.131701
sp|P39831|YDFG_ECOLI			NADP-dependent 3-hydroxy acid dehydrogenase YdfG OS=Escherichia coli (strain K12) OX=83333 GN=ydfG PE=1 SV=2	TRUE	-0.337531	0.752686	-0.123386	550079	563561	547725	592470	26316.1	63980.9	-13481.7	0.976078	-0.0105156
sp|P69828|PTKA_ECOLI			PTS system galactitol-specific EIIA component OS=Escherichia coli (strain K12) OX=83333 GN=gatA PE=1 SV=1	TRUE	1.82929	0.141343	-0.849725	74148.3	49886.4	84486	52789.8	20188.3	10961.4	24261.9	1.48634	0.172119
sp|P0AG86|SECB_ECOLI			Protein-export protein SecB OS=Escherichia coli (strain K12) OX=83333 GN=secB PE=1 SV=1	TRUE	-8.24849	0.00117829	-2.92875	767435	909272	770672	897651	21841.2	20248.9	-141837	0.84401	-0.0736522
sp|P0A7I0|RF1_ECOLI			Peptide chain release factor RF1 OS=Escherichia coli (strain K12) OX=83333 GN=prfA PE=1 SV=1	TRUE	-2.70479	0.0538265	-1.269	35289.7	43022.3	35096.4	42552.7	4859.02	953.535	-7732.63	0.820265	-0.086046
sp|P0AAT9|YBEL_ECOLI			Uncharacterized protein YbeL OS=Escherichia coli (strain K12) OX=83333 GN=ybeL PE=4 SV=1	TRUE	-1.7486	0.15527	-0.808911	1.98733e+06	2.1004e+06	2.00759e+06	2.1256e+06	88196.8	69034.3	-113072	0.946166	-0.0240324
sp|Q46856|YQHD_ECOLI			Alcohol dehydrogenase YqhD OS=Escherichia coli (strain K12) OX=83333 GN=yqhD PE=1 SV=1	TRUE	-7.16102	0.00201279	-2.6962	264408	378524	268543	391304	10563	25500.2	-114116	0.698524	-0.155819
sp|P0AF93|RIDA_ECOLI			2-iminobutanoate/2-iminopropanoate deaminase OS=Escherichia coli (strain K12) OX=83333 GN=ridA PE=1 SV=2	TRUE	-7.16904	0.00200435	-2.69803	4.50368e+06	5.49709e+06	4.53686e+06	5.52879e+06	220665	94400.7	-993411	0.819284	-0.0865654
sp|P0A780|NUSB_ECOLI			Transcription antitermination protein NusB OS=Escherichia coli (strain K12) OX=83333 GN=nusB PE=1 SV=1	TRUE	-5.19528	0.00653728	-2.1846	601555	742917	595715	749019	39017.1	26433.8	-141361	0.809721	-0.0916646
sp|P60624|RL24_ECOLI			50S ribosomal protein L24 OS=Escherichia coli (strain K12) OX=83333 GN=rplX PE=1 SV=2	TRUE	-15.6422	9.7547e-05	-4.01079	2.32095e+06	3.06571e+06	2.34606e+06	3.06667e+06	82175.3	6931.16	-744764	0.757067	-0.120866
sp|P27434|RODZ_ECOLI			Cytoskeleton protein RodZ OS=Escherichia coli (strain K12) OX=83333 GN=rodZ PE=1 SV=2	TRUE	-2.09699	0.104006	-0.98294	124555	138025	121553	137177	9047.69	6473.71	-13469.2	0.902414	-0.044594
sp|P25714|YIDC_ECOLI			Membrane protein insertase YidC OS=Escherichia coli (strain K12) OX=83333 GN=yidC PE=1 SV=2	TRUE	-1.79786	0.146602	-0.833859	124691	154396	118064	158505	15571.8	24009.6	-29704.6	0.807608	-0.0927995
sp|P0ACD4|ISCU_ECOLI			Iron-sulfur cluster assembly scaffold protein IscU OS=Escherichia coli (strain K12) OX=83333 GN=iscU PE=1 SV=1	TRUE	-6.71082	0.00256653	-2.59065	119732	254215	124545	272469	9229.43	33460.1	-134482	0.470989	-0.326989
sp|P0A7U7|RS20_ECOLI			30S ribosomal protein S20 OS=Escherichia coli (strain K12) OX=83333 GN=rpsT PE=1 SV=2	TRUE	-10.8208	0.000413795	-3.38321	240458	358513	242030	361754	11962.3	14628.3	-118054	0.670711	-0.173465
sp|P0A6D7|AROK_ECOLI			Shikimate kinase 1 OS=Escherichia coli (strain K12) OX=83333 GN=aroK PE=1 SV=2	TRUE	0.140471	0.895077	-0.0481394	128969	128537	130106	126467	3718.27	3800.24	431.191	1.00335	0.00145444
sp|P0AEI1|MIAB_ECOLI			tRNA-2-methylthio-N(6)-dimethylallyladenosine synthase OS=Escherichia coli (strain K12) OX=83333 GN=miaB PE=1 SV=1	TRUE	-1.99228	0.117144	-0.931278	120280	167974	131233	163779	20712.7	35920	-47693.8	0.716064	-0.145048
sp|P46853|YHHX_ECOLI			Uncharacterized oxidoreductase YhhX OS=Escherichia coli (strain K12) OX=83333 GN=yhhX PE=1 SV=1	TRUE	12.0504	0.000271934	-3.56554	160301	103745	162160	102053	4784.9	6571.71	56556.8	1.54515	0.188972
sp|P0A9V1|LPTB_ECOLI			Lipopolysaccharide export system ATP-binding protein LptB OS=Escherichia coli (strain K12) OX=83333 GN=lptB PE=1 SV=2	TRUE	-2.03	0.112213	-0.949957	79651.7	104065	80339.1	111426	5930.98	19968	-24413.4	0.765402	-0.11611
sp|P08331|CPDB_ECOLI			2',3'-cyclic-nucleotide 2'-phosphodiesterase/3'-nucleotidase OS=Escherichia coli (strain K12) OX=83333 GN=cpdB PE=1 SV=2	TRUE	-2.53813	0.064108	-1.19309	52097.7	95388.2	62294.7	91863	27088	11788.4	-43290.6	0.546164	-0.262677
sp|P37330|MASZ_ECOLI			Malate synthase G OS=Escherichia coli (strain K12) OX=83333 GN=glcB PE=1 SV=3	TRUE	-0.630843	0.562391	-0.249961	21916.6	27020.6	21156.9	33155.5	1777.66	13900.3	-5103.98	0.811108	-0.0909214
sp|P21507|SRMB_ECOLI			ATP-dependent RNA helicase SrmB OS=Escherichia coli (strain K12) OX=83333 GN=srmB PE=1 SV=1	TRUE	2.425	0.0723706	-1.14044	209504	197803	207343	198823	4569.54	6997.33	11700.8	1.05915	0.024959
sp|P77318|YDEN_ECOLI			Uncharacterized sulfatase YdeN OS=Escherichia coli (strain K12) OX=83333 GN=ydeN PE=3 SV=2	TRUE	5.84418	0.00427472	-2.36909	82468.4	24790.8	81677	19047.2	5886.06	16048.7	57677.6	3.32658	0.521998
sp|P0A8R0|RRAA_ECOLI			Regulator of ribonuclease activity A OS=Escherichia coli (strain K12) OX=83333 GN=rraA PE=1 SV=1	TRUE	0.821022	0.457747	-0.339375	938460	913532	934274	920689	44674	27746.7	24928.3	1.02729	0.0116921
sp|P0A9Y6|CSPC_ECOLI			Cold shock-like protein CspC OS=Escherichia coli (strain K12) OX=83333 GN=cspC PE=1 SV=2	TRUE	-2.31182	0.0818686	-1.08688	3.72048e+06	3.87781e+06	3.69989e+06	3.88063e+06	117435	10170	-157331	0.959428	-0.0179876
sp|P07012|RF2_ECOLI			Peptide chain release factor RF2 OS=Escherichia coli (strain K12) OX=83333 GN=prfB PE=1 SV=3	TRUE	-1.332	0.253686	-0.595703	185503	199073	183413	194385	4593.11	17037.5	-13570.2	0.931833	-0.0306618
sp|P21888|SYC_ECOLI			Cysteine--tRNA ligase OS=Escherichia coli (strain K12) OX=83333 GN=cysS PE=1 SV=2	TRUE	-6.37915	0.00309814	-2.5089	139743	163802	139087	162578	5758.13	3084.99	-24059.2	0.85312	-0.0689898
sp|P09424|MTLD_ECOLI			Mannitol-1-phosphate 5-dehydrogenase OS=Escherichia coli (strain K12) OX=83333 GN=mtlD PE=1 SV=3	TRUE	-5.22914	0.00638742	-2.19467	142270	276987	164007	284144	40689.5	18317	-134717	0.513635	-0.289346
sp|P12281|MOEA_ECOLI			Molybdopterin molybdenumtransferase OS=Escherichia coli (strain K12) OX=83333 GN=moeA PE=1 SV=1	TRUE	-7.35025	0.0018246	-2.73883	149700	225334	140597	221857	16653.5	6349.2	-75634.1	0.664347	-0.177605
sp|P63020|NFUA_ECOLI			Fe/S biogenesis protein NfuA OS=Escherichia coli (strain K12) OX=83333 GN=nfuA PE=1 SV=1	TRUE	-0.416327	0.698539	-0.155809	467451	476599	451056	476704	30407.9	22885.6	-9147.8	0.980806	-0.00841685
sp|P69805|PTND_ECOLI			PTS system mannose-specific EIID component OS=Escherichia coli (strain K12) OX=83333 GN=manZ PE=1 SV=2	TRUE	-9.41991	0.000707979	-3.14998	18304.5	103146	13064.1	101178	15135.8	3776.99	-84841.5	0.177462	-0.750895
sp|P0A8M6|YEEX_ECOLI			UPF0265 protein YeeX OS=Escherichia coli (strain K12) OX=83333 GN=yeeX PE=1 SV=1	TRUE	-13.6615	0.000166267	-3.77919	120795	165673	119920	165397	5140.4	2439.15	-44877.6	0.729119	-0.137202
sp|P52108|RSTA_ECOLI			Transcriptional regulatory protein RstA OS=Escherichia coli (strain K12) OX=83333 GN=rstA PE=1 SV=2	TRUE	0.184712	0.862442	-0.0642702	143758	131506	78978	136234	114266	11866.6	12251.3	1.09316	0.0386843
sp|P00946|MANA_ECOLI			Mannose-6-phosphate isomerase OS=Escherichia coli (strain K12) OX=83333 GN=manA PE=1 SV=1	TRUE	3.37243	0.0279806	-1.55314	273840	229168	266590	228681	22807	2496.17	44672.1	1.19493	0.0773431
sp|P06987|HIS7_ECOLI			Histidine biosynthesis bifunctional protein HisB OS=Escherichia coli (strain K12) OX=83333 GN=hisB PE=1 SV=1	TRUE	0.811458	0.462627	-0.334769	157191	121140	158586	151573	3471.06	76871.5	36050.6	1.29759	0.113139
sp|P0AG44|RL17_ECOLI			50S ribosomal protein L17 OS=Escherichia coli (strain K12) OX=83333 GN=rplQ PE=1 SV=1	TRUE	-58.6596	5.0577e-07	-6.29605	638775	1.93952e+06	642282	1.94427e+06	16041.3	34896.9	-1.30074e+06	0.329347	-0.482346
sp|P0A855|TOLB_ECOLI			Tol-Pal system protein TolB OS=Escherichia coli (strain K12) OX=83333 GN=tolB PE=1 SV=1	TRUE	1.97651	0.119278	-0.923441	226113	142172	234639	161087	40864.1	61164.8	83941.5	1.59042	0.201512
sp|P00960|SYGA_ECOLI			Glycine--tRNA ligase alpha subunit OS=Escherichia coli (strain K12) OX=83333 GN=glyQ PE=1 SV=2	TRUE	-0.834341	0.451018	-0.345806	293126	306726	285710	311827	13190.9	24961.8	-13600	0.955661	-0.0196962
sp|P05042|FUMC_ECOLI			Fumarate hydratase class II OS=Escherichia coli (strain K12) OX=83333 GN=fumC PE=1 SV=1	TRUE	2.26081	0.0866025	-1.06247	24805.8	10867.3	22110.7	10280.2	10545.2	1682.52	13938.5	2.28262	0.358433
sp|P07004|PROA_ECOLI			Gamma-glutamyl phosphate reductase OS=Escherichia coli (strain K12) OX=83333 GN=proA PE=1 SV=2	TRUE	-17.9677	5.63978e-05	-4.24874	142959	252648	143670	252284	7721.11	7224.27	-109689	0.565841	-0.247306
sp|P29217|YCEH_ECOLI			UPF0502 protein YceH OS=Escherichia coli (strain K12) OX=83333 GN=yceH PE=1 SV=3	TRUE	-2.10365	0.103227	-0.986207	151462	160325	152421	157986	2728.52	6768.1	-8863.01	0.944718	-0.0246976
sp|P0A8Y5|YIDA_ECOLI			Sugar phosphatase YidA OS=Escherichia coli (strain K12) OX=83333 GN=yidA PE=1 SV=1	TRUE	-0.0297496	0.977692	-0.00979797	63807.2	64048.6	69710.1	67908.2	12305.2	6790.45	-241.399	0.996231	-0.00163995
sp|P77258|NEMA_ECOLI			N-ethylmaleimide reductase OS=Escherichia coli (strain K12) OX=83333 GN=nemA PE=1 SV=1	TRUE	-20.902	3.09602e-05	-4.5092	14993.8	58991	14424.2	57510.5	1386.44	3371.94	-43997.2	0.254171	-0.594875
sp|P23869|PPIB_ECOLI			Peptidyl-prolyl cis-trans isomerase B OS=Escherichia coli (strain K12) OX=83333 GN=ppiB PE=1 SV=2	TRUE	51.078	8.79236e-07	-6.05589	1.41157e+06	274862	1.41606e+06	276610	37995.7	6488.73	1.13671e+06	5.13558	0.710589
sp|P0ADV5|YHBW_ECOLI			Luciferase-like monooxygenase OS=Escherichia coli (strain K12) OX=83333 GN=yhbW PE=4 SV=1	TRUE	-21.1597	2.949e-05	-4.53032	164008	293280	164286	294939	7675.36	7284.28	-129272	0.55922	-0.252417
sp|P16456|SELD_ECOLI			Selenide, water dikinase OS=Escherichia coli (strain K12) OX=83333 GN=selD PE=1 SV=1	TRUE	6.27717	0.00328829	-2.48303	261647	230177	258838	230538	8592.02	1256.62	31469.8	1.13672	0.0556535
sp|P37666|GHRB_ECOLI			Glyoxylate/hydroxypyruvate reductase B OS=Escherichia coli (strain K12) OX=83333 GN=ghrB PE=1 SV=3	TRUE	-1.80121	0.146033	-0.835549	70654.9	77578.7	72184.6	74778	3408.05	5719.59	-6923.8	0.910751	-0.0406002
sp|P0AFC7|NUOB_ECOLI			NADH-quinone oxidoreductase subunit B OS=Escherichia coli (strain K12) OX=83333 GN=nuoB PE=1 SV=1	TRUE	1.7794	0.149788	-0.824523	126291	48405	168672	57625.6	74093.1	16056	77885.6	2.60904	0.416481
sp|P0AF12|MTNN_ECOLI			5'-methylthioadenosine/S-adenosylhomocysteine nucleosidase OS=Escherichia coli (strain K12) OX=83333 GN=mtnN PE=1 SV=1	TRUE	-9.36019	0.000725551	-3.13933	629381	896389	628888	882403	42768.4	24739.5	-267008	0.702129	-0.153583
sp|P0A9A9|FUR_ECOLI			Ferric uptake regulation protein OS=Escherichia coli (strain K12) OX=83333 GN=fur PE=1 SV=1	TRUE	-9.50754	0.000683139	-3.16549	641832	796768	651725	804429	24317.7	14329.7	-154936	0.805544	-0.0939106
sp|P0A9K9|SLYD_ECOLI			FKBP-type peptidyl-prolyl cis-trans isomerase SlyD OS=Escherichia coli (strain K12) OX=83333 GN=slyD PE=1 SV=1	TRUE	-0.227382	0.831276	-0.080255	271380	291661	257685	307461	31688.4	151202	-20280.9	0.930464	-0.0313004
sp|P0AC69|GLRX4_ECOLI			Glutaredoxin 4 OS=Escherichia coli (strain K12) OX=83333 GN=grxD PE=1 SV=1	TRUE	33.9871	4.47089e-06	-5.34961	1.98918e+06	922186	1.9675e+06	918438	44019.1	31922.8	1.06699e+06	2.15702	0.333855
sp|P68679|RS21_ECOLI			30S ribosomal protein S21 OS=Escherichia coli (strain K12) OX=83333 GN=rpsU PE=1 SV=2	TRUE	-7.38759	0.00179006	-2.74713	1.12443e+06	1.35579e+06	1.13698e+06	1.34156e+06	25991.2	47609.9	-231356	0.829357	-0.0812586
sp|P77739|KT3K_ECOLI			Probable ketoamine kinase YniA OS=Escherichia coli (strain K12) OX=83333 GN=yniA PE=3 SV=1	TRUE	-1.0673	0.34597	-0.460962	315696	329896	311757	330896	10456.3	20533.9	-14199.2	0.956959	-0.0191069
sp|P0AF28|NARL_ECOLI			Nitrate/nitrite response regulator protein NarL OS=Escherichia coli (strain K12) OX=83333 GN=narL PE=1 SV=1	TRUE	-15.9416	9.05145e-05	-4.04328	54315	183202	54505.5	188250	2740.09	13732.9	-128887	0.296476	-0.528011
sp|P0ACF4|DBHB_ECOLI			DNA-binding protein HU-beta OS=Escherichia coli (strain K12) OX=83333 GN=hupB PE=1 SV=1	TRUE	-4.68899	0.00938481	-2.02757	389126	489103	395543	492032	13731	34282.8	-99977.2	0.795591	-0.0993103
sp|P0ACU7|YJDC_ECOLI			HTH-type transcriptional regulator YjdC OS=Escherichia coli (strain K12) OX=83333 GN=yjdC PE=4 SV=1	TRUE	3.31084	0.0296311	-1.52825	365328	232843	383156	221475	44839.2	52850.2	132485	1.56899	0.195619
sp|P0A6F9|CH10_ECOLI			Co-chaperonin GroES OS=Escherichia coli (strain K12) OX=83333 GN=groES PE=1 SV=1	TRUE	6.8348	0.00239706	-2.62032	9.39443e+06	8.23029e+06	9.50538e+06	8.23239e+06	289231	58124.7	1.16414e+06	1.14145	0.0574555
sp|P0AC59|GLRX2_ECOLI			Glutaredoxin 2 OS=Escherichia coli (strain K12) OX=83333 GN=grxB PE=1 SV=1	TRUE	0.0847192	0.936555	-0.0284665	2.77844e+06	2.77254e+06	2.82914e+06	2.76111e+06	107053	55635.2	5901.16	1.00213	0.000923385
sp|P60664|HIS6_ECOLI			Imidazole glycerol phosphate synthase subunit HisF OS=Escherichia coli (strain K12) OX=83333 GN=hisF PE=1 SV=1	TRUE	0.424968	0.692724	-0.15944	112145	109220	111593	106395	10774.5	5099.09	2924.67	1.02678	0.0114765
sp|P24251|CRL_ECOLI			Sigma factor-binding protein Crl OS=Escherichia coli (strain K12) OX=83333 GN=crl PE=1 SV=5	TRUE	-0.236359	0.824764	-0.0836704	32564	39013.4	14880.2	24446.6	35284.8	31442.4	-6449.39	0.834688	-0.078476
sp|P0A6F1|CARA_ECOLI			Carbamoyl-phosphate synthase small chain OS=Escherichia coli (strain K12) OX=83333 GN=carA PE=1 SV=1	TRUE	-8.12949	0.00124541	-2.90469	837230	961994	847265	959319	18694.7	18897.3	-124764	0.870307	-0.0603276
sp|P0ABZ6|SURA_ECOLI			Chaperone SurA OS=Escherichia coli (strain K12) OX=83333 GN=surA PE=1 SV=1	TRUE	-3.21372	0.0324737	-1.48847	441892	512694	433492	514218	25407.9	28470.2	-70802	0.861902	-0.0645422
sp|P0A7Z0|RPIA_ECOLI			Ribose-5-phosphate isomerase A OS=Escherichia coli (strain K12) OX=83333 GN=rpiA PE=1 SV=1	TRUE	-6.95456	0.00224627	-2.64854	410438	494033	413284	496328	7393.65	19462.3	-83594.5	0.830792	-0.080508
sp|P0A9X9|CSPA_ECOLI			Cold shock protein CspA OS=Escherichia coli (strain K12) OX=83333 GN=cspA PE=1 SV=2	TRUE	-16.7974	7.36193e-05	-4.13301	310560	513678	308947	519751	10171.4	18308.7	-203118	0.604581	-0.218546
sp|P04693|TYRB_ECOLI			Aromatic-amino-acid aminotransferase OS=Escherichia coli (strain K12) OX=83333 GN=tyrB PE=1 SV=1	TRUE	-0.133762	0.900051	-0.0457329	149079	172689	55449.5	36799.6	174051	251328	-23609.3	0.863284	-0.0638463
sp|P0AD49|YFIA_ECOLI			Ribosome-associated inhibitor A OS=Escherichia coli (strain K12) OX=83333 GN=raiA PE=1 SV=2	TRUE	-11.1674	0.000366002	-3.43652	117270	205611	121987	204126	13420.7	2760.07	-88340.8	0.570349	-0.243859
sp|P0A7L3|RL20_ECOLI			50S ribosomal protein L20 OS=Escherichia coli (strain K12) OX=83333 GN=rplT PE=1 SV=2	TRUE	-12.7652	0.000217011	-3.66352	2.58822e+06	3.3818e+06	2.62664e+06	3.37261e+06	103840	28488.6	-793578	0.765339	-0.116146
sp|P0AE52|BCP_ECOLI			Peroxiredoxin Bcp OS=Escherichia coli (strain K12) OX=83333 GN=bcp PE=1 SV=1	TRUE	-5.57296	0.00508036	-2.29411	314256	391970	310091	385780	17839.7	16282.7	-77714.6	0.801733	-0.0959701
sp|P0C0L2|OSMC_ECOLI			Peroxiredoxin OsmC OS=Escherichia coli (strain K12) OX=83333 GN=osmC PE=1 SV=2	TRUE	8.69401	0.00096362	-3.01609	3.81712e+06	3.4117e+06	3.78765e+06	3.41565e+06	79838.3	12224	405417	1.11883	0.0487646
sp|P0ABF6|CDD_ECOLI			Cytidine deaminase OS=Escherichia coli (strain K12) OX=83333 GN=cdd PE=1 SV=1	TRUE	-4.64106	0.0097263	-2.01205	127116	305390	160645	308734	66209.9	6538.14	-178273	0.416243	-0.380653
sp|P67087|RSMI_ECOLI			Ribosomal RNA small subunit methyltransferase I OS=Escherichia coli (strain K12) OX=83333 GN=rsmI PE=1 SV=1	TRUE	-5.98458	0.00391932	-2.40679	7512.56	19503.1	7731.4	20950.1	1942.77	2875.53	-11990.6	0.385197	-0.414317
sp|P0A744|MSRA_ECOLI			Peptide methionine sulfoxide reductase MsrA OS=Escherichia coli (strain K12) OX=83333 GN=msrA PE=1 SV=2	TRUE	2.3501	0.0785064	-1.10509	410984	378576	415491	374675	20948.6	11473.2	32407.5	1.0856	0.0356713
sp|P06983|HEM3_ECOLI			Porphobilinogen deaminase OS=Escherichia coli (strain K12) OX=83333 GN=hemC PE=1 SV=2	TRUE	-4.03449	0.0156753	-1.80478	339253	383334	346647	379283	17543	7097.93	-44081.1	0.885006	-0.0530538
sp|P23908|ARGE_ECOLI			Acetylornithine deacetylase OS=Escherichia coli (strain K12) OX=83333 GN=argE PE=1 SV=2	TRUE	-4.44825	0.0112619	-1.94839	41795.3	71518.1	42926.5	70698.1	10490.7	4887.73	-29722.8	0.584401	-0.233289
sp|P0AEZ9|MOAB_ECOLI			Molybdenum cofactor biosynthesis protein B OS=Escherichia coli (strain K12) OX=83333 GN=moaB PE=1 SV=2	TRUE	-0.974798	0.384857	-0.4147	539230	581324	572958	596305	66950.5	33342.1	-42093.8	0.92759	-0.032644
sp|P0AC62|GLRX3_ECOLI			Glutaredoxin 3 OS=Escherichia coli (strain K12) OX=83333 GN=grxC PE=1 SV=2	TRUE	-12.8609	0.000210749	-3.67623	2.24036e+06	2.55825e+06	2.24714e+06	2.56475e+06	25584.9	34327.5	-317897	0.875737	-0.0576264
sp|P0ABI8|CYOB_ECOLI			Cytochrome bo(3) ubiquinol oxidase subunit 1 OS=Escherichia coli (strain K12) OX=83333 GN=cyoB PE=1 SV=1	TRUE	0.931144	0.404489	-0.393093	95215.9	77278.1	93465.8	93692.1	13051.7	30708.1	17937.8	1.23212	0.090653
sp|P0A6Y5|HSLO_ECOLI			33 kDa chaperonin OS=Escherichia coli (strain K12) OX=83333 GN=hslO PE=1 SV=1	TRUE	-0.496828	0.645376	-0.190187	301818	307053	304604	301612	14863.1	10593.4	-5235.45	0.982949	-0.00746885
sp|P0AG48|RL21_ECOLI			50S ribosomal protein L21 OS=Escherichia coli (strain K12) OX=83333 GN=rplU PE=1 SV=1	TRUE	-6.40473	0.00305259	-2.51533	3.30345e+06	3.97128e+06	3.32083e+06	3.96083e+06	164653	74207.8	-667829	0.831835	-0.0799626
sp|P0AG27|YIBN_ECOLI			Uncharacterized protein YibN OS=Escherichia coli (strain K12) OX=83333 GN=yibN PE=1 SV=1	TRUE	-0.679593	0.534056	-0.272413	342531	351912	334433	348821	23092.5	6199.29	-9381.45	0.973341	-0.0117348
sp|P0ADW3|YHCB_ECOLI			Inner membrane protein YhcB OS=Escherichia coli (strain K12) OX=83333 GN=yhcB PE=1 SV=2	TRUE	0.221341	0.835667	-0.0779666	349810	346866	340532	352508	20820.6	9847.65	2943.29	1.00849	0.0036696
sp|P0ABS1|DKSA_ECOLI			RNA polymerase-binding transcription factor DksA OS=Escherichia coli (strain K12) OX=83333 GN=dksA PE=1 SV=1	TRUE	-9.69151	0.000634413	-3.19763	399308	587129	409835	593895	31207.9	12361.7	-187821	0.680103	-0.167425
sp|P0AB52|YCHN_ECOLI			Protein YchN OS=Escherichia coli (strain K12) OX=83333 GN=ychN PE=1 SV=1	TRUE	0.419668	0.696288	-0.157211	6811.8	5752.66	6871.65	7036.24	2741.38	3404.83	1059.14	1.18411	0.073393
sp|P0A9R4|FER_ECOLI			2Fe-2S ferredoxin OS=Escherichia coli (strain K12) OX=83333 GN=fdx PE=1 SV=2	TRUE	-0.868582	0.434085	-0.362426	178951	208480	172790	226010	25942	52861.4	-29528.9	0.858361	-0.0663299
sp|P0A6V1|GLGC_ECOLI			Glucose-1-phosphate adenylyltransferase OS=Escherichia coli (strain K12) OX=83333 GN=glgC PE=1 SV=2	TRUE	29.9551	7.39687e-06	-5.13095	525949	459238	525980	460523	1806.02	3408.39	66710.5	1.14526	0.0589054
sp|P0ABU0|MENB_ECOLI			1,4-dihydroxy-2-naphthoyl-CoA synthase OS=Escherichia coli (strain K12) OX=83333 GN=menB PE=1 SV=1	TRUE	-8.35097	0.00112405	-2.94921	239013	309295	238982	311719	6342.75	13124.6	-70281.5	0.772768	-0.111951
sp|P22256|GABT_ECOLI			4-aminobutyrate aminotransferase GabT OS=Escherichia coli (strain K12) OX=83333 GN=gabT PE=1 SV=1	TRUE	-8.44107	0.0010789	-2.96702	742714	912983	757874	921959	29243.6	19117.6	-170269	0.813502	-0.0896412
sp|P37773|MPL_ECOLI			UDP-N-acetylmuramate--L-alanyl-gamma-D-glutamyl-meso-2,6-diaminoheptandioate ligase OS=Escherichia coli (strain K12) OX=83333 GN=mpl PE=1 SV=3	TRUE	-1.05254	0.351933	-0.45354	256788	297999	294032	298226	65805.9	16395.2	-41211.6	0.861706	-0.0646411
sp|P0ABJ1|CYOA_ECOLI			Cytochrome bo(3) ubiquinol oxidase subunit 2 OS=Escherichia coli (strain K12) OX=83333 GN=cyoA PE=1 SV=1	TRUE	-0.5911	0.586239	-0.231925	17859.3	21364.1	16832.8	17537.2	5223.03	8842.6	-3504.84	0.835948	-0.0778209
sp|P0AAC0|USPE_ECOLI			Universal stress protein E OS=Escherichia coli (strain K12) OX=83333 GN=uspE PE=1 SV=2	TRUE	1.54555	0.197108	-0.705297	496945	466977	485793	463898	25951.5	21318.4	29968.7	1.06418	0.0270134
sp|P0AFM2|PROX_ECOLI			Glycine betaine/proline betaine-binding periplasmic protein OS=Escherichia coli (strain K12) OX=83333 GN=proX PE=1 SV=1	TRUE	-0.253729	0.812213	-0.0903299	10366.1	10939.3	11244.7	9646.28	2000.44	3362.58	-573.163	0.947605	-0.0233726
sp|P0AFD1|NUOE_ECOLI			NADH-quinone oxidoreductase subunit E OS=Escherichia coli (strain K12) OX=83333 GN=nuoE PE=1 SV=1	TRUE	-5.51514	0.0052755	-2.27774	16335.1	27219.5	16165.4	27788.9	2349.01	2483.28	-10884.3	0.600126	-0.221757
sp|P0A8K1|PSD_ECOLI			Phosphatidylserine decarboxylase proenzyme OS=Escherichia coli (strain K12) OX=83333 GN=psd PE=1 SV=1	TRUE	0.884251	0.42651	-0.370071	50880.6	36971.1	57751.3	43940.6	15536.3	22381.7	13909.4	1.37622	0.138689
sp|P33920|NDPA_ECOLI			Nucleoid-associated protein YejK OS=Escherichia coli (strain K12) OX=83333 GN=yejK PE=1 SV=3	TRUE	-1.32843	0.25476	-0.593869	32157.2	37845.4	29018.7	36822.2	6997	2458.9	-5688.2	0.849699	-0.0707349
sp|P0ACG1|STPA_ECOLI			DNA-binding protein StpA OS=Escherichia coli (strain K12) OX=83333 GN=stpA PE=1 SV=1	TRUE	16.7338	7.47306e-05	-4.1265	272928	107730	271568	104293	7386.09	15421.3	165197	2.53343	0.403709
sp|P22188|MURE_ECOLI			UDP-N-acetylmuramoyl-L-alanyl-D-glutamate--2,6-diaminopimelate ligase OS=Escherichia coli (strain K12) OX=83333 GN=murE PE=1 SV=2	TRUE	-4.31829	0.0124642	-1.90434	16516.3	30619.5	17094.9	31096.9	2286.24	5174.13	-14103.1	0.539406	-0.268084
sp|P04951|KDSB_ECOLI			3-deoxy-manno-octulosonate cytidylyltransferase OS=Escherichia coli (strain K12) OX=83333 GN=kdsB PE=1 SV=2	TRUE	-2.50618	0.0663271	-1.17831	16843	70849	13885.7	85351.8	6733.55	36711.8	-54006.1	0.23773	-0.623916
sp|P24171|DCP_ECOLI			Dipeptidyl carboxypeptidase OS=Escherichia coli (strain K12) OX=83333 GN=dcp PE=1 SV=4	TRUE	-18.6117	4.90558e-05	-4.30931	39353.4	99252.6	39211.2	99537.9	462.968	5555.1	-59899.2	0.396497	-0.40176
sp|P0A7G2|RBFA_ECOLI			30S ribosome-binding factor OS=Escherichia coli (strain K12) OX=83333 GN=rbfA PE=1 SV=2	TRUE	-0.690726	0.527729	-0.277589	99162.9	103397	94808.7	102664	8774.18	5976.3	-4233.62	0.959055	-0.0181567
sp|P0AA16|OMPR_ECOLI			DNA-binding dual transcriptional regulator OmpR OS=Escherichia coli (strain K12) OX=83333 GN=ompR PE=1 SV=1	TRUE	-0.609554	0.575083	-0.240269	936785	953546	920178	968166	39250.9	26973.3	-16760.7	0.982423	-0.00770157
sp|P0A991|ALF1_ECOLI			Fructose-bisphosphate aldolase class 1 OS=Escherichia coli (strain K12) OX=83333 GN=fbaB PE=1 SV=2	TRUE	-3.83501	0.0185384	-1.73193	22170.4	32429.7	20860.8	34038.8	3318.62	3233.59	-10259.3	0.683646	-0.165168
sp|P0A8P3|FETP_ECOLI			Probable Fe(2+)-trafficking protein OS=Escherichia coli (strain K12) OX=83333 GN=yggX PE=1 SV=2	TRUE	-5.82401	0.00432898	-2.36361	104350	151167	103505	146854	5150.12	12935.7	-46816.6	0.690298	-0.160963
sp|P37689|GPMI_ECOLI			2,3-bisphosphoglycerate-independent phosphoglycerate mutase OS=Escherichia coli (strain K12) OX=83333 GN=gpmI PE=1 SV=1	TRUE	22.6373	2.25541e-05	-4.64678	294612	187284	292166	185533	7225.9	3901.74	107328	1.57308	0.19675
sp|P30845|EPTA_ECOLI			Phosphoethanolamine transferase EptA OS=Escherichia coli (strain K12) OX=83333 GN=eptA PE=1 SV=2	TRUE	0.550309	0.611394	-0.213679	6950.84	5982.23	8216.72	5848.29	2906.14	921.076	968.608	1.16191	0.0651741
sp|P75694|YAHO_ECOLI			Uncharacterized protein YahO OS=Escherichia coli (strain K12) OX=83333 GN=yahO PE=3 SV=1	TRUE	-20.3366	3.45196e-05	-4.46193	1.2609e+06	1.61291e+06	1.25301e+06	1.62464e+06	14009.7	26505.7	-352010	0.781755	-0.106929
sp|P09127|HEMX_ECOLI			Protein HemX OS=Escherichia coli (strain K12) OX=83333 GN=hemX PE=1 SV=1	TRUE	0.753306	0.493178	-0.306997	448328	245264	587924	86939.6	360237	297027	203065	1.82794	0.261963
sp|P0ADB1|OSME_ECOLI			Osmotically-inducible putative lipoprotein OsmE OS=Escherichia coli (strain K12) OX=83333 GN=osmE PE=2 SV=1	TRUE	-20.0085	3.68212e-05	-4.4339	789640	1.35106e+06	792970	1.33586e+06	24481.5	41983	-561417	0.584461	-0.233245
sp|P0ADR8|PPNN_ECOLI			Pyrimidine/purine nucleotide 5'-monophosphate nucleosidase OS=Escherichia coli (strain K12) OX=83333 GN=ppnN PE=1 SV=1	TRUE	-3.83075	0.0186062	-1.73034	333757	406599	336802	403419	31418.1	9880.92	-72842.3	0.82085	-0.0857363
sp|P0AA04|PTHP_ECOLI			Phosphocarrier protein HPr OS=Escherichia coli (strain K12) OX=83333 GN=ptsH PE=1 SV=1	TRUE	-9.07914	0.000815907	-3.08836	1.25261e+06	1.65097e+06	1.27181e+06	1.67292e+06	45073.2	61185.3	-398353	0.758715	-0.119921
sp|P0AFL3|PPIA_ECOLI			Peptidyl-prolyl cis-trans isomerase A OS=Escherichia coli (strain K12) OX=83333 GN=ppiA PE=1 SV=1	TRUE	-6.62757	0.00268865	-2.57047	86087.5	142205	90551.6	137087	9118.55	11486.4	-56117.5	0.605376	-0.217975
sp|P0AFM6|PSPA_ECOLI			Phage shock protein A OS=Escherichia coli (strain K12) OX=83333 GN=pspA PE=1 SV=2	TRUE	-12.8078	0.000214192	-3.6692	76586.5	311790	92733.6	311855	31485.9	4511.03	-235203	0.245635	-0.60971
sp|P0A6Z1|HSCA_ECOLI			Chaperone protein HscA OS=Escherichia coli (strain K12) OX=83333 GN=hscA PE=1 SV=1	TRUE	0.360622	0.73662	-0.132757	107668	97504.5	83887.8	95034.5	47685.4	10445.2	10163.7	1.10424	0.0430629
sp|P76177|YDGH_ECOLI			Protein YdgH OS=Escherichia coli (strain K12) OX=83333 GN=ydgH PE=1 SV=1	TRUE	2.75201	0.0512683	-1.29015	348897	311187	340577	317063	20927.4	11195	37709.8	1.12118	0.0496756
sp|P75838|YCAO_ECOLI			Ribosomal protein S12 methylthiotransferase accessory factor YcaO OS=Escherichia coli (strain K12) OX=83333 GN=ycaO PE=1 SV=2	TRUE	-2.68391	0.0550047	-1.2596	55968.4	79094.8	55379.1	86925.6	3155.11	14587.2	-23126.3	0.707612	-0.150205
sp|P61949|FLAV_ECOLI			Flavodoxin 1 OS=Escherichia coli (strain K12) OX=83333 GN=fldA PE=1 SV=2	TRUE	-6.08124	0.00369558	-2.43232	129643	171318	128683	170360	8105.28	8671.3	-41674.2	0.756743	-0.121051
sp|P39199|PRMB_ECOLI			50S ribosomal protein L3 glutamine methyltransferase OS=Escherichia coli (strain K12) OX=83333 GN=prmB PE=1 SV=3	TRUE	-7.25689	0.00191459	-2.71792	10932.6	20030.9	11360.3	19520.7	781.026	2026.25	-9098.36	0.545785	-0.262978
sp|P0A7E3|PYRE_ECOLI			Orotate phosphoribosyltransferase OS=Escherichia coli (strain K12) OX=83333 GN=pyrE PE=1 SV=2	TRUE	-6.21504	0.00341118	-2.4671	99182.4	123739	99525.2	123893	4747.69	4928.93	-24556.6	0.801545	-0.096072
sp|P0AGD7|SRP54_ECOLI			Signal recognition particle protein OS=Escherichia coli (strain K12) OX=83333 GN=ffh PE=1 SV=1	TRUE	-8.58409	0.00101174	-2.99493	101130	140400	101989	141111	2316.01	7577.52	-39269.3	0.720304	-0.142484
sp|P22106|ASNB_ECOLI			Asparagine synthetase B [glutamine-hydrolyzing] OS=Escherichia coli (strain K12) OX=83333 GN=asnB PE=1 SV=3	TRUE	-0.916298	0.411355	-0.385783	5296.05	12518.8	1864.01	10088.3	6241.14	12143	-7222.76	0.423047	-0.373611
sp|P37051|PURU_ECOLI			Formyltetrahydrofolate deformylase OS=Escherichia coli (strain K12) OX=83333 GN=purU PE=1 SV=1	TRUE	3.88767	0.0177255	-1.7514	219735	144953	207092	149252	31146.1	11830.6	74782.3	1.51591	0.180673
sp|P0A940|BAMA_ECOLI			Outer membrane protein assembly factor BamA OS=Escherichia coli (strain K12) OX=83333 GN=bamA PE=1 SV=1	TRUE	19.3492	4.20537e-05	-4.3762	377490	61668	378379	47080.4	11791.4	25694.5	315822	6.12132	0.786845
sp|P0A8X0|YJGA_ECOLI			UPF0307 protein YjgA OS=Escherichia coli (strain K12) OX=83333 GN=yjgA PE=1 SV=1	TRUE	-1.50947	0.205686	-0.686796	179908	195012	177715	197420	16525.5	5222.27	-15103.9	0.922549	-0.0350105
sp|P06610|BTUE_ECOLI			Thioredoxin/glutathione peroxidase BtuE OS=Escherichia coli (strain K12) OX=83333 GN=btuE PE=1 SV=1	TRUE	-5.05191	0.00722141	-2.14138	200996	310946	206948	314607	13551.3	35176.7	-109951	0.6464	-0.189499
sp|P23830|PSS_ECOLI			CDP-diacylglycerol--serine O-phosphatidyltransferase OS=Escherichia coli (strain K12) OX=83333 GN=pssA PE=1 SV=2	TRUE	-0.771719	0.483341	-0.315746	50885.5	52827.6	52419.5	52981	3320.52	2823.87	-1942.12	0.963237	-0.016267
sp|P77757|ARNC_ECOLI			Undecaprenyl-phosphate 4-deoxy-4-formamido-L-arabinose transferase OS=Escherichia coli (strain K12) OX=83333 GN=arnC PE=1 SV=1	TRUE	1.85542	0.137126	-0.862879	4589.32	1776.4	4022.99	1955.1	2571.69	530.776	2812.93	2.5835	0.412209
sp|P0A7M9|RL31_ECOLI			50S ribosomal protein L31 OS=Escherichia coli (strain K12) OX=83333 GN=rpmE PE=1 SV=1	TRUE	-39.7149	2.40161e-06	-5.6195	450293	799267	449843	803915	5577.52	14160.6	-348974	0.563383	-0.249196
sp|P0ACC7|GLMU_ECOLI			Bifunctional protein GlmU OS=Escherichia coli (strain K12) OX=83333 GN=glmU PE=1 SV=1	TRUE	-2.15675	0.097243	-1.01214	285952	412817	322663	421530	100711	15409.8	-126865	0.692686	-0.159464
sp|P17952|MURC_ECOLI			UDP-N-acetylmuramate--L-alanine ligase OS=Escherichia coli (strain K12) OX=83333 GN=murC PE=1 SV=2	TRUE	-4.96734	0.00766596	-2.11543	75875.7	104624	80896.6	104321	9556.39	3026.28	-28748.1	0.725224	-0.139528
sp|P0A884|TYSY_ECOLI			Thymidylate synthase OS=Escherichia coli (strain K12) OX=83333 GN=thyA PE=1 SV=1	TRUE	-3.42206	0.0267295	-1.57301	129708	156721	135535	156347	12841.8	4692.74	-27013	0.827637	-0.0821603
sp|P33136|OPGG_ECOLI			Glucans biosynthesis protein G OS=Escherichia coli (strain K12) OX=83333 GN=mdoG PE=1 SV=1	TRUE	-19.9542	3.72202e-05	-4.42922	199701	396144	199006	389318	8261.86	14916.3	-196443	0.504113	-0.297472
sp|P0ADK0|YIAF_ECOLI			Uncharacterized protein YiaF OS=Escherichia coli (strain K12) OX=83333 GN=yiaF PE=4 SV=2	TRUE	-4.70914	0.00924557	-2.03407	216773	246187	217086	244418	9271.18	5575.79	-29414.1	0.880521	-0.0552601
sp|P0A6L4|NANA_ECOLI			N-acetylneuraminate lyase OS=Escherichia coli (strain K12) OX=83333 GN=nanA PE=1 SV=2	TRUE	-0.388193	0.717648	-0.144089	49529.5	56777.2	47896.4	42495	18468.1	26545.8	-7247.73	0.872348	-0.0593102
sp|P0AAS0|YLAC_ECOLI			Inner membrane protein YlaC OS=Escherichia coli (strain K12) OX=83333 GN=ylaC PE=1 SV=2	TRUE	0.0399481	0.970049	-0.0132064	47135.4	46285.8	26356.4	45778.3	36806.3	1522.86	849.628	1.01836	0.00789969
sp|P0A7M6|RL29_ECOLI			50S ribosomal protein L29 OS=Escherichia coli (strain K12) OX=83333 GN=rpmC PE=1 SV=1	TRUE	-5.5406	0.00518847	-2.28496	620068	942949	630606	909997	60855.2	80527.7	-322881	0.657584	-0.182049
sp|P0A6S7|GPDA_ECOLI			Glycerol-3-phosphate dehydrogenase [NAD(P)+] OS=Escherichia coli (strain K12) OX=83333 GN=gpsA PE=3 SV=1	TRUE	-5.43774	0.00555133	-2.2556	432516	514831	434812	523349	15624.4	21055.6	-82315.4	0.840112	-0.0756629
sp|P0A887|UBIE_ECOLI			Ubiquinone/menaquinone biosynthesis C-methyltransferase UbiE OS=Escherichia coli (strain K12) OX=83333 GN=ubiE PE=1 SV=1	TRUE	-3.13978	0.034855	-1.45773	255399	307523	259138	304998	28110.4	6049.95	-52124	0.830504	-0.0806583
sp|P0AB24|EFEO_ECOLI			Iron uptake system component EfeO OS=Escherichia coli (strain K12) OX=83333 GN=efeO PE=1 SV=1	TRUE	7.72023	0.00151548	-2.81945	128323	74151.3	125309	73911.1	11802.1	2901.22	54171.5	1.73055	0.238185
sp|P31057|PANB_ECOLI			3-methyl-2-oxobutanoate hydroxymethyltransferase OS=Escherichia coli (strain K12) OX=83333 GN=panB PE=1 SV=1	TRUE	0.106712	0.920155	-0.0361388	10240.7	9767.05	10142.7	5855.17	2352.9	7318.62	473.63	1.04849	0.0205654
sp|P64596|YRAP_ECOLI			Uncharacterized protein YraP OS=Escherichia coli (strain K12) OX=83333 GN=yraP PE=1 SV=1	TRUE	-9.5426	0.000673502	-3.17166	88335.1	107936	88695.2	107655	2472.3	2558.21	-19600.5	0.818406	-0.0870315
sp|P0AF36|ZAPB_ECOLI			Cell division protein ZapB OS=Escherichia coli (strain K12) OX=83333 GN=zapB PE=1 SV=1	TRUE	-1.3138	0.259197	-0.58637	614139	633643	609928	636655	15772.8	20307.5	-19504.1	0.969219	-0.013578
sp|P0ACC3|ERPA_ECOLI			Iron-sulfur cluster insertion protein ErpA OS=Escherichia coli (strain K12) OX=83333 GN=erpA PE=1 SV=1	TRUE	-20.1687	3.56741e-05	-4.44765	187596	366228	192156	368137	8552.02	12735.6	-178632	0.512238	-0.290528
sp|P0ABH0|FTSA_ECOLI			Cell division protein FtsA OS=Escherichia coli (strain K12) OX=83333 GN=ftsA PE=1 SV=1	TRUE	-0.892353	0.422635	-0.374034	11881.4	15895	15435.1	15679.8	7156.23	3078.6	-4013.59	0.747493	-0.126393
sp|P0AFR4|YCIO_ECOLI			Uncharacterized protein YciO OS=Escherichia coli (strain K12) OX=83333 GN=yciO PE=1 SV=1	TRUE	10.1931	0.000521861	-3.28245	651794	469171	645443	470781	13778.1	27805.3	182622	1.38924	0.142779
sp|P0AFY8|SEQA_ECOLI			Negative modulator of initiation of replication OS=Escherichia coli (strain K12) OX=83333 GN=seqA PE=1 SV=1	TRUE	82.9815	1.26417e-07	-6.89819	89674.7	18864.3	89501	18843	1442.87	320.347	70810.5	4.75369	0.67703
sp|P37440|UCPA_ECOLI			Oxidoreductase UcpA OS=Escherichia coli (strain K12) OX=83333 GN=ucpA PE=1 SV=3	TRUE	1.71609	0.161287	-0.792402	313642	284382	322928	288502	23337.7	18097.9	29260.6	1.10289	0.042533
sp|P76187|YDHF_ECOLI			Oxidoreductase YdhF OS=Escherichia coli (strain K12) OX=83333 GN=ydhF PE=1 SV=2	TRUE	8.69704	0.000962331	-3.01668	387655	289323	391704	289278	14986.9	12605.3	98331.6	1.33987	0.127062
sp|P0C0S1|MSCS_ECOLI			Small-conductance mechanosensitive channel OS=Escherichia coli (strain K12) OX=83333 GN=mscS PE=1 SV=1	TRUE	3.89857	0.0175627	-1.75541	44153.6	36794.4	43711.2	35757	2616.21	1960.91	7359.16	1.20001	0.0791839
sp|P76440|PRET_ECOLI			NAD-dependent dihydropyrimidine dehydrogenase subunit PreT OS=Escherichia coli (strain K12) OX=83333 GN=preT PE=1 SV=1	TRUE	5.14437	0.00677079	-2.16936	131063	96309.1	129906	95731.7	11021.1	3931.12	34753.8	1.36086	0.133813
sp|P76015|DHAK_ECOLI			PEP-dependent dihydroxyacetone kinase, dihydroxyacetone-binding subunit DhaK OS=Escherichia coli (strain K12) OX=83333 GN=dhaK PE=1 SV=2	TRUE	-0.0384966	0.971136	-0.0127197	388389	388886	392075	380889	11548.6	19159.4	-497.215	0.998721	-0.000555627
sp|P0AGG8|TLDD_ECOLI			Metalloprotease TldD OS=Escherichia coli (strain K12) OX=83333 GN=tldD PE=1 SV=1	TRUE	-1.04687	0.354245	-0.450696	174617	222975	178351	235170	75077.9	27651.5	-48358	0.783124	-0.10617
sp|P15977|MALQ_ECOLI			4-alpha-glucanotransferase OS=Escherichia coli (strain K12) OX=83333 GN=malQ PE=1 SV=2	TRUE	0.00820323	0.993848	-0.00268018	105037	104854	108194	116175	8661.79	37643.7	182.945	1.00174	0.000757077
sp|P0AFX0|HPF_ECOLI			Ribosome hibernation promoting factor OS=Escherichia coli (strain K12) OX=83333 GN=hpf PE=1 SV=1	TRUE	-2.39949	0.0743976	-1.12844	161425	178424	158715	175028	6676.8	10295.1	-16999.1	0.904727	-0.0434826
sp|P68206|YJBJ_ECOLI			UPF0337 protein YjbJ OS=Escherichia coli (strain K12) OX=83333 GN=yjbJ PE=1 SV=1	TRUE	-52.8487	7.67321e-07	-6.11502	538480	5.9804e+06	553537	5.94178e+06	39859.6	173841	-5.44192e+06	0.0900407	-1.04556
sp|P0ABI4|CORA_ECOLI			Magnesium transport protein CorA OS=Escherichia coli (strain K12) OX=83333 GN=corA PE=1 SV=1	TRUE	3.44319	0.0262172	-1.58141	37922.4	24974.6	39132.5	24329.2	5649.68	3240.87	12947.8	1.51844	0.181397
sp|P0A9T4|TAS_ECOLI			Protein tas OS=Escherichia coli (strain K12) OX=83333 GN=tas PE=1 SV=1	TRUE	0.0672788	0.949588	-0.0224646	252960	251790	266983	256230	28654.1	9287.29	1170.03	1.00465	0.00201343
sp|P0A905|SLYB_ECOLI			Outer membrane lipoprotein SlyB OS=Escherichia coli (strain K12) OX=83333 GN=slyB PE=2 SV=1	TRUE	2.05961	0.1085	-0.964569	1.07816e+06	1.01377e+06	1.07707e+06	1.02231e+06	45544.6	29287.6	64389.1	1.06351	0.0267435
sp|P0A7U3|RS19_ECOLI			30S ribosomal protein S19 OS=Escherichia coli (strain K12) OX=83333 GN=rpsS PE=1 SV=2	TRUE	0.255183	0.811166	-0.0908904	614276	586165	664152	515952	143033	126281	28110.8	1.04796	0.0203435
sp|P0A734|MINE_ECOLI			Cell division topological specificity factor OS=Escherichia coli (strain K12) OX=83333 GN=minE PE=1 SV=1	TRUE	0.224613	0.833288	-0.079205	307759	302232	312496	310386	11348.5	41081.2	5526.96	1.01829	0.00787026
sp|Q2M7R5|YIBT_ECOLI			Uncharacterized protein YibT OS=Escherichia coli (strain K12) OX=83333 GN=yibT PE=4 SV=1	TRUE	-9.19112	0.00077832	-3.10884	181240	263029	180190	259909	2085.71	15271.3	-81789.2	0.689049	-0.16175
sp|P22255|CYSQ_ECOLI			3'(2'),5'-bisphosphate nucleotidase CysQ OS=Escherichia coli (strain K12) OX=83333 GN=cysQ PE=1 SV=2	TRUE	-0.229521	0.829723	-0.0810671	955879	984735	955444	1.05804e+06	20126.6	216823	-28855.7	0.970697	-0.0129163
sp|P0AEU7|SKP_ECOLI			Chaperone protein Skp OS=Escherichia coli (strain K12) OX=83333 GN=skp PE=1 SV=1	TRUE	4.14279	0.014344	-1.84333	742123	663718	746502	673426	22384.6	23947.1	78404.6	1.11813	0.0484921
sp|P0AE88|CPXR_ECOLI			Transcriptional regulatory protein CpxR OS=Escherichia coli (strain K12) OX=83333 GN=cpxR PE=1 SV=1	TRUE	-14.3498	0.000137036	-3.86317	275190	430336	269173	432491	14670.4	11638.6	-155146	0.639477	-0.194175
sp|P0A7S3|RS12_ECOLI			30S ribosomal protein S12 OS=Escherichia coli (strain K12) OX=83333 GN=rpsL PE=1 SV=2	TRUE	-1.06472	0.347008	-0.459661	1.51867e+06	1.6402e+06	1.57869e+06	1.66942e+06	124577	153530	-121538	0.925901	-0.0334355
sp|P0AE18|MAP1_ECOLI			Methionine aminopeptidase OS=Escherichia coli (strain K12) OX=83333 GN=map PE=1 SV=1	TRUE	-12.1401	0.000264165	-3.57812	416050	624107	404566	615764	20473	21494.1	-208057	0.666633	-0.176113
sp|P0AD12|YEEZ_ECOLI			Protein YeeZ OS=Escherichia coli (strain K12) OX=83333 GN=yeeZ PE=1 SV=1	TRUE	8.02553	0.00130795	-2.88341	139130	69961	137253	73086.7	7677.37	12802.3	69168.9	1.98868	0.298565
sp|P0ACX3|YDHR_ECOLI			Putative monooxygenase YdhR OS=Escherichia coli (strain K12) OX=83333 GN=ydhR PE=1 SV=1	TRUE	-0.968678	0.38756	-0.411661	31656.3	44517.7	34253.7	48588.4	20733	9950.12	-12861.5	0.711094	-0.148073
sp|P0A8E1|YCFP_ECOLI			UPF0227 protein YcfP OS=Escherichia coli (strain K12) OX=83333 GN=ycfP PE=1 SV=1	TRUE	9.38898	0.000717014	-3.14447	806747	697537	804540	704663	11600.8	16471.7	109211	1.15657	0.0631704
sp|P0A8C4|YGFB_ECOLI			UPF0149 protein YgfB OS=Escherichia coli (strain K12) OX=83333 GN=ygfB PE=3 SV=1	TRUE	-1.77854	0.149939	-0.824086	14610.9	28469.6	15983.3	34686.9	3868.99	12930	-13858.7	0.513211	-0.289704
sp|P0A7L8|RL27_ECOLI			50S ribosomal protein L27 OS=Escherichia coli (strain K12) OX=83333 GN=rpmA PE=1 SV=2	TRUE	-9.70527	0.000630944	-3.20001	237365	323226	241616	326760	9580.27	11959	-85860.8	0.734363	-0.134089
sp|P06992|RSMA_ECOLI			Ribosomal RNA small subunit methyltransferase A OS=Escherichia coli (strain K12) OX=83333 GN=rsmA PE=1 SV=1	TRUE	-0.826743	0.454847	-0.342135	4881.24	5874.47	4154.63	5967	1883.34	884.878	-993.238	0.830923	-0.0804391
sp|P03817|MIOC_ECOLI			Protein MioC OS=Escherichia coli (strain K12) OX=83333 GN=mioC PE=1 SV=4	TRUE	-3.25412	0.0312537	-1.5051	9344.96	27171.1	12382	24031.7	6474.43	6935.98	-17826.1	0.34393	-0.46353
sp|P0AD10|YECJ_ECOLI			Uncharacterized protein YecJ OS=Escherichia coli (strain K12) OX=83333 GN=yecJ PE=4 SV=1	TRUE	-4.51603	0.0106907	-1.97099	39898.1	57484.5	37788.3	57759	5004.77	4521.87	-17586.4	0.694067	-0.158599
sp|P62623|ISPH_ECOLI			4-hydroxy-3-methylbut-2-enyl diphosphate reductase OS=Escherichia coli (strain K12) OX=83333 GN=ispH PE=1 SV=1	TRUE	1.28977	0.266648	-0.574062	180087	140895	168830	136125	51480	10947.9	39191.9	1.27816	0.106586
sp|P0ABD8|BCCP_ECOLI			Biotin carboxyl carrier protein of acetyl-CoA carboxylase OS=Escherichia coli (strain K12) OX=83333 GN=accB PE=1 SV=1	TRUE	-1.42389	0.227581	-0.642864	275585	480757	357187	455759	243724	53732.2	-205173	0.57323	-0.241671
sp|P0A7T7|RS18_ECOLI			30S ribosomal protein S18 OS=Escherichia coli (strain K12) OX=83333 GN=rpsR PE=1 SV=2	TRUE	13.0162	0.000201055	-3.69669	1.72069e+06	1.03584e+06	1.76355e+06	1.02858e+06	86914.2	27402.8	684847	1.66115	0.220408
sp|P0AAZ7|YCAR_ECOLI			UPF0434 protein YcaR OS=Escherichia coli (strain K12) OX=83333 GN=ycaR PE=1 SV=1	TRUE	0.429644	0.689587	-0.161411	327153	321180	325767	324291	17857.1	16154.1	5973.09	1.0186	0.00800252
sp|P25522|MNME_ECOLI			tRNA modification GTPase MnmE OS=Escherichia coli (strain K12) OX=83333 GN=mnmE PE=1 SV=3	TRUE	-4.93189	0.00786219	-2.10446	70300.9	96723.2	69972.7	98104	4427.4	8155	-26422.2	0.726826	-0.138569
sp|P76002|PLIG_ECOLI			Inhibitor of g-type lysozyme OS=Escherichia coli (strain K12) OX=83333 GN=pliG PE=1 SV=1	TRUE	3.27538	0.0306335	-1.5138	4.72617e+06	1.77589e+06	4.91485e+06	2.56569e+06	492190	1.48046e+06	2.95028e+06	2.66129	0.425093
sp|P08997|MASY_ECOLI			Malate synthase A OS=Escherichia coli (strain K12) OX=83333 GN=aceB PE=1 SV=1	TRUE	-14.3014	0.000138873	-3.85738	1.59355e+06	2.78865e+06	1.61117e+06	2.86701e+06	45541	137388	-1.1951e+06	0.571441	-0.243028
sp|P0ACE7|HINT_ECOLI			Purine nucleoside phosphoramidase OS=Escherichia coli (strain K12) OX=83333 GN=hinT PE=1 SV=1	TRUE	-4.3543	0.0121162	-1.91663	409568	458780	402258	456587	19000.6	4709.33	-49212	0.892733	-0.0492785
sp|P0A6A8|ACP_ECOLI			Acyl carrier protein OS=Escherichia coli (strain K12) OX=83333 GN=acpP PE=1 SV=2	TRUE	-2.48991	0.0674908	-1.17076	462593	686115	540720	698912	152349	31083.5	-223522	0.674221	-0.171198
sp|P0A8K5|YAEP_ECOLI			UPF0253 protein YaeP OS=Escherichia coli (strain K12) OX=83333 GN=yaeP PE=3 SV=1	TRUE	-13.4126	0.000178721	-3.74782	157137	204639	156238	203708	1906.38	5830.37	-47501.2	0.767878	-0.114708
sp|P0A8W8|YFBU_ECOLI			UPF0304 protein YfbU OS=Escherichia coli (strain K12) OX=83333 GN=yfbU PE=1 SV=1	TRUE	-2.96161	0.0414879	-1.38208	102337	118383	105276	117577	9051.61	2477.42	-16046.5	0.864453	-0.0632586
sp|P0A6J8|DDLA_ECOLI			D-alanine--D-alanine ligase A OS=Escherichia coli (strain K12) OX=83333 GN=ddlA PE=1 SV=1	TRUE	-14.1342	0.000145449	-3.83729	132505	206082	129433	205865	6902.92	5800.3	-73576.5	0.642974	-0.191806
sp|P27833|WECE_ECOLI			dTDP-4-amino-4,6-dideoxygalactose transaminase OS=Escherichia coli (strain K12) OX=83333 GN=wecE PE=1 SV=2	TRUE	-1.15509	0.312357	-0.505348	15463.3	23830.3	14135	29707.9	3436.43	12066.5	-8367.03	0.648891	-0.187828
sp|P03841|MALM_ECOLI			Maltose operon periplasmic protein OS=Escherichia coli (strain K12) OX=83333 GN=malM PE=3 SV=1	TRUE	-14.8279	0.000120442	-3.91922	130772	219670	134983	217093	8552.79	5888.93	-88897.3	0.595314	-0.225254
sp|P0A9D2|GSTA_ECOLI			Glutathione S-transferase GstA OS=Escherichia coli (strain K12) OX=83333 GN=gstA PE=1 SV=1	TRUE	18.284	5.26328e-05	-4.27874	493187	169704	494775	170915	29672.3	7654.46	323483	2.90616	0.46332
sp|P0AGE0|SSB_ECOLI			Single-stranded DNA-binding protein OS=Escherichia coli (strain K12) OX=83333 GN=ssb PE=1 SV=2	TRUE	2.83836	0.0469453	-1.32841	87793	76302	89901.9	77358.4	6560.06	2476.99	11491	1.1506	0.0609239
sp|P0AET8|HDHA_ECOLI			7alpha-hydroxysteroid dehydrogenase OS=Escherichia coli (strain K12) OX=83333 GN=hdhA PE=1 SV=1	TRUE	17.4789	6.29036e-05	-4.20132	3.04563e+06	1.70189e+06	3.05412e+06	1.68905e+06	122459	52293	1.34374e+06	1.78956	0.252746
sp|P0C018|RL18_ECOLI			50S ribosomal protein L18 OS=Escherichia coli (strain K12) OX=83333 GN=rplR PE=1 SV=1	TRUE	-18.8887	4.62672e-05	-4.33473	241848	382614	238038	381369	11729	5389.28	-140765	0.632095	-0.199217
sp|P0AFJ1|YJDM_ECOLI			Protein YjdM OS=Escherichia coli (strain K12) OX=83333 GN=yjdM PE=3 SV=1	TRUE	-6.43031	0.00300785	-2.52174	130360	171139	127045	168796	9499.96	5513.8	-40779.1	0.76172	-0.118205
sp|P00363|FRDA_ECOLI			Fumarate reductase flavoprotein subunit OS=Escherichia coli (strain K12) OX=83333 GN=frdA PE=1 SV=3	TRUE	2.64316	0.0573903	-1.24116	885061	774863	906126	781850	70967.4	13350.1	110198	1.14222	0.0577483
sp|P14900|MURD_ECOLI			UDP-N-acetylmuramoylalanine--D-glutamate ligase OS=Escherichia coli (strain K12) OX=83333 GN=murD PE=1 SV=3	TRUE	-9.30436	0.00074247	-3.12932	59271.4	134368	58664.1	138417	5791.31	12723.6	-75096.9	0.441112	-0.355452
sp|P0AAB6|GALF_ECOLI			UTP--glucose-1-phosphate uridylyltransferase OS=Escherichia coli (strain K12) OX=83333 GN=galF PE=1 SV=1	TRUE	-7.39301	0.00178512	-2.74833	291659	413009	290507	397727	6755.54	27615.7	-121349	0.706182	-0.151083
sp|P05707|SRLD_ECOLI			Sorbitol-6-phosphate 2-dehydrogenase OS=Escherichia coli (strain K12) OX=83333 GN=srlD PE=1 SV=2	TRUE	0.289097	0.786871	-0.104096	41900	36042.8	41573.4	39020.9	30922.2	16590.1	5857.14	1.16251	0.0653949
sp|P0AGA2|SECY_ECOLI			Protein translocase subunit SecY OS=Escherichia coli (strain K12) OX=83333 GN=secY PE=1 SV=1	TRUE	-1.64967	0.174356	-0.758563	39747.2	45191	40120.3	43802.8	4722.09	3220.23	-5443.74	0.879539	-0.0557448
sp|P0ADU2|YGIN_ECOLI			Probable quinol monooxygenase YgiN OS=Escherichia coli (strain K12) OX=83333 GN=ygiN PE=1 SV=1	TRUE	12.9116	0.000207518	-3.68295	987560	669713	995791	671378	24958.1	34570.1	317847	1.4746	0.168675
sp|P0A6N4|EFP_ECOLI			Elongation factor P OS=Escherichia coli (strain K12) OX=83333 GN=efp PE=1 SV=2	TRUE	-5.30004	0.00608702	-2.2156	128017	150362	128802	149545	3939.8	6148.56	-22345.5	0.851389	-0.0698722
sp|P77718|THII_ECOLI			tRNA sulfurtransferase OS=Escherichia coli (strain K12) OX=83333 GN=thiI PE=1 SV=1	TRUE	6.5155	0.00286457	-2.54294	51282.1	28732.5	52599.3	26535.1	3798.07	4637.74	22549.7	1.78481	0.251593
sp|P23882|FMT_ECOLI			Methionyl-tRNA formyltransferase OS=Escherichia coli (strain K12) OX=83333 GN=fmt PE=1 SV=4	TRUE	3.53957	0.0240227	-1.61938	183509	155035	187682	155194	12542.1	6069	28473.7	1.18366	0.0732267
sp|P0AB61|YCIN_ECOLI			Protein YciN OS=Escherichia coli (strain K12) OX=83333 GN=yciN PE=1 SV=1	TRUE	-0.465867	0.665547	-0.176821	317914	335854	307700	353585	25743.5	61531	-17940	0.946584	-0.0238409
sp|P0A7M2|RL28_ECOLI			50S ribosomal protein L28 OS=Escherichia coli (strain K12) OX=83333 GN=rpmB PE=1 SV=2	TRUE	-14.6553	0.000126127	-3.89919	4.17286e+06	5.56338e+06	4.19416e+06	5.60633e+06	138958	87738.6	-1.39052e+06	0.750058	-0.124905
sp|P0A6V8|GLK_ECOLI			Glucokinase OS=Escherichia coli (strain K12) OX=83333 GN=glk PE=1 SV=1	TRUE	7.12693	0.00204921	-2.68841	136135	93559	133357	93803.6	8455.73	5963.56	42575.7	1.45507	0.162883
sp|P0ADS6|YGGE_ECOLI			Uncharacterized protein YggE OS=Escherichia coli (strain K12) OX=83333 GN=yggE PE=4 SV=1	TRUE	0.650795	0.550671	-0.259108	71142.3	57418.4	65514.8	63079.8	17433.4	32096.3	13723.9	1.23902	0.0930768
sp|P0AED0|USPA_ECOLI			Universal stress protein A OS=Escherichia coli (strain K12) OX=83333 GN=uspA PE=1 SV=2	TRUE	-17.7325	5.94186e-05	-4.22608	846575	1.39565e+06	853413	1.39156e+06	14694.2	51579.8	-549076	0.606581	-0.217111
sp|Q46868|UBIK_ECOLI			Ubiquinone biosynthesis accessory factor UbiK OS=Escherichia coli (strain K12) OX=83333 GN=ubiK PE=1 SV=2	TRUE	1.26133	0.275737	-0.559506	35382.3	16622.1	28537.9	16083.1	20955	14984.6	18760.2	2.12863	0.328101
sp|P38038|CYSJ_ECOLI			Sulfite reductase [NADPH] flavoprotein alpha-component OS=Escherichia coli (strain K12) OX=83333 GN=cysJ PE=1 SV=4	TRUE	1.7891	0.148105	-0.829429	33927.9	28278.5	33070.3	27653.8	2892.65	4641.59	5649.31	1.19977	0.0790993
sp|P76576|YFGM_ECOLI			Ancillary SecYEG translocon subunit OS=Escherichia coli (strain K12) OX=83333 GN=yfgM PE=1 SV=1	TRUE	-0.528446	0.625151	-0.204015	41696.3	44904.9	41778.3	44617	5167.8	9159.24	-3208.58	0.928547	-0.032196
sp|P0A6X7|IHFA_ECOLI			Integration host factor subunit alpha OS=Escherichia coli (strain K12) OX=83333 GN=ihfA PE=1 SV=1	TRUE	-2.86143	0.0458634	-1.33853	4.15433e+06	4.57183e+06	4.20768e+06	4.54493e+06	132556	215165	-417505	0.908679	-0.0415895
sp|P36879|YADG_ECOLI			Uncharacterized ABC transporter ATP-binding protein YadG OS=Escherichia coli (strain K12) OX=83333 GN=yadG PE=1 SV=1	TRUE	-0.260542	0.807308	-0.0929605	8153.32	8770.86	9184.85	8981.68	3930.88	1183.99	-617.539	0.929592	-0.0317077
sp|P69786|PTGCB_ECOLI			PTS system glucose-specific EIICB component OS=Escherichia coli (strain K12) OX=83333 GN=ptsG PE=1 SV=1	TRUE	0.268277	0.801753	-0.0959593	79114.3	76374.8	76636.7	75741.3	16391.8	6643.42	2739.52	1.03587	0.015305
sp|P0AAC8|ISCA_ECOLI			Iron-binding protein IscA OS=Escherichia coli (strain K12) OX=83333 GN=iscA PE=1 SV=1	TRUE	-2.74347	0.0517207	-1.28634	29121	65092.4	23006.8	62409.8	16810	15269.9	-35971.4	0.44738	-0.349324
sp|P0A9T0|SERA_ECOLI			D-3-phosphoglycerate dehydrogenase OS=Escherichia coli (strain K12) OX=83333 GN=serA PE=1 SV=2	TRUE	-1.09455	0.335203	-0.474693	34074.6	51948.1	38152.9	60189.8	8630.95	26934.8	-17873.6	0.655934	-0.18314
sp|P37685|ALDB_ECOLI			Aldehyde dehydrogenase B OS=Escherichia coli (strain K12) OX=83333 GN=aldB PE=1 SV=2	TRUE	34.6074	4.15972e-06	-5.38094	1.3932e+06	763506	1.40182e+06	760962	24652.8	19633.1	629695	1.82474	0.261202
sp|P0AE91|CREA_ECOLI			Protein CreA OS=Escherichia coli (strain K12) OX=83333 GN=creA PE=3 SV=1	TRUE	0.849467	0.443473	-0.353132	46771.6	36407.3	40756.3	46367.4	11865.1	17487.5	10364.3	1.28468	0.108794
sp|P77737|OPPF_ECOLI			Oligopeptide transport ATP-binding protein OppF OS=Escherichia coli (strain K12) OX=83333 GN=oppF PE=3 SV=1	TRUE	-5.26738	0.00622323	-2.20598	89830.1	123480	92971.6	118886	6928.2	8627.62	-33650.2	0.727485	-0.138176
sp|P76113|CURA_ECOLI			NADPH-dependent curcumin reductase OS=Escherichia coli (strain K12) OX=83333 GN=curA PE=1 SV=3	TRUE	1.58922	0.187212	-0.727667	472146	397779	465764	434746	15986.9	79458.1	74366.8	1.18695	0.0744342
sp|P0AEH5|ELAB_ECOLI			Protein ElaB OS=Escherichia coli (strain K12) OX=83333 GN=elaB PE=1 SV=1	TRUE	-3.60691	0.0226186	-1.64553	91261.3	303836	97850.5	294481	30953.2	97273.2	-212575	0.300363	-0.522353
sp|P09323|PTW3C_ECOLI			PTS system N-acetylglucosamine-specific EIICBA component OS=Escherichia coli (strain K12) OX=83333 GN=nagE PE=1 SV=1	TRUE	1.10217	0.332244	-0.478543	81596.4	58672.3	82197.9	48189.7	16831.2	31851.4	22924.1	1.39071	0.143238
sp|P39160|UXUB_ECOLI			D-mannonate oxidoreductase OS=Escherichia coli (strain K12) OX=83333 GN=uxuB PE=3 SV=1	TRUE	-0.92591	0.406899	-0.390514	254534	335264	323002	328499	148495	27488.6	-80730.1	0.759205	-0.119641
sp|P37744|RMLA1_ECOLI			Glucose-1-phosphate thymidylyltransferase 1 OS=Escherichia coli (strain K12) OX=83333 GN=rfbA PE=1 SV=2	TRUE	8.70405	0.000959365	-3.01802	98969.4	23227.2	99668.8	25494.1	1952.91	14945.2	75742.2	4.26092	0.629503
sp|P75876|RLMI_ECOLI			Ribosomal RNA large subunit methyltransferase I OS=Escherichia coli (strain K12) OX=83333 GN=rlmI PE=1 SV=2	TRUE	0.74078	0.499955	-0.301069	7460.08	5051.49	9399.96	6743.97	4321.27	3611.35	2408.59	1.47681	0.169324
sp|P0AG63|RS17_ECOLI			30S ribosomal protein S17 OS=Escherichia coli (strain K12) OX=83333 GN=rpsQ PE=1 SV=2	TRUE	-13.8517	0.000157472	-3.8028	3.24757e+06	4.16078e+06	3.2569e+06	4.16505e+06	61778.5	96036	-913212	0.780519	-0.107617
sp|P69411|RCSF_ECOLI			Outer membrane lipoprotein RcsF OS=Escherichia coli (strain K12) OX=83333 GN=rcsF PE=1 SV=1	TRUE	1.03466	0.359279	-0.444568	186064	127017	237589	127953	98801.5	2984.85	59046.9	1.46487	0.1658
sp|P24203|YJIA_ECOLI			P-loop guanosine triphosphatase YjiA OS=Escherichia coli (strain K12) OX=83333 GN=yjiA PE=1 SV=3	TRUE	1.57235	0.190972	-0.719031	194386	93318.4	187614	33284.6	33949.1	106030	101067	2.08304	0.318697
sp|P0AG07|RPE_ECOLI			Ribulose-phosphate 3-epimerase OS=Escherichia coli (strain K12) OX=83333 GN=rpe PE=1 SV=1	TRUE	-3.42119	0.0267511	-1.57266	25271.3	45547.4	25089.9	43979.7	6828.81	7664.33	-20276.1	0.554835	-0.255836
sp|P60546|KGUA_ECOLI			Guanylate kinase OS=Escherichia coli (strain K12) OX=83333 GN=gmk PE=1 SV=1	TRUE	-7.52256	0.00167179	-2.77682	74302.8	94309.6	74536	94884.7	2664.53	3757.7	-20006.8	0.78786	-0.103551
sp|P0A8J8|RHLB_ECOLI			ATP-dependent RNA helicase RhlB OS=Escherichia coli (strain K12) OX=83333 GN=rhlB PE=1 SV=2	TRUE	-7.33684	0.0018372	-2.73584	106340	181539	110195	175211	9679.54	14881.8	-75199.4	0.585769	-0.232274
sp|P17445|BETB_ECOLI			Betaine aldehyde dehydrogenase OS=Escherichia coli (strain K12) OX=83333 GN=betB PE=1 SV=3	TRUE	-1.69022	0.16625	-0.779238	135990	213221	155852	228509	73491	29370.1	-77231.1	0.637789	-0.195323
sp|P0A7N9|RL33_ECOLI			50S ribosomal protein L33 OS=Escherichia coli (strain K12) OX=83333 GN=rpmG PE=1 SV=2	TRUE	1.8957	0.130886	-0.883106	12126.3	8449.75	10878.7	8644.49	2289.96	2457.68	3676.57	1.43511	0.156885
sp|P37903|USPF_ECOLI			Universal stress protein F OS=Escherichia coli (strain K12) OX=83333 GN=uspF PE=1 SV=2	TRUE	-16.7575	7.43149e-05	-4.12892	1.17362e+06	1.42008e+06	1.17828e+06	1.42525e+06	20611.9	14968.7	-246457	0.826449	-0.0827842
sp|P30178|HCXB_ECOLI			Hydroxycarboxylate dehydrogenase B OS=Escherichia coli (strain K12) OX=83333 GN=hcxB PE=1 SV=2	TRUE	0.114765	0.914162	-0.0389769	49785.3	47492.8	50324.1	61827.1	17556.2	29813.1	2292.46	1.04827	0.020473
sp|P0AD05|YECA_ECOLI			Uncharacterized protein YecA OS=Escherichia coli (strain K12) OX=83333 GN=yecA PE=4 SV=1	TRUE	-26.6032	1.18669e-05	-4.92566	85376.7	245729	86609.8	248526	8207.23	6452.6	-160352	0.347443	-0.459117
sp|P60390|RSMH_ECOLI			Ribosomal RNA small subunit methyltransferase H OS=Escherichia coli (strain K12) OX=83333 GN=rsmH PE=1 SV=1	TRUE	0.899675	0.419159	-0.377621	77274.1	59453.7	77773.7	65610.8	31540	13500	17820.4	1.29974	0.113855
sp|P0ADI7|YECD_ECOLI			Isochorismatase family protein YecD OS=Escherichia coli (strain K12) OX=83333 GN=yecD PE=1 SV=2	TRUE	9.84471	0.000597093	-3.22396	47438.7	8126.13	47138.4	5635.98	4678	5094.59	39312.6	5.83779	0.766249
sp|P0C037|PPNP_ECOLI			Pyrimidine/purine nucleoside phosphorylase OS=Escherichia coli (strain K12) OX=83333 GN=ppnP PE=1 SV=1	TRUE	-10.9929	0.000389143	-3.40989	40203	59732.3	40416.1	61390.8	621.239	3013.68	-19529.3	0.673053	-0.171951
sp|P0AF08|APBC_ECOLI			Iron-sulfur cluster carrier protein OS=Escherichia coli (strain K12) OX=83333 GN=mrp PE=3 SV=1	TRUE	-1.31531	0.258736	-0.587143	52349	57885.2	56272.6	58115.2	7189.43	1208.18	-5536.15	0.90436	-0.0436588
sp|P0AE01|TRMJ_ECOLI			tRNA (cytidine/uridine-2'-O-)-methyltransferase TrmJ OS=Escherichia coli (strain K12) OX=83333 GN=trmJ PE=1 SV=1	TRUE	-3.1043	0.0360704	-1.44285	58485.9	70636.5	57984.3	73228.7	2624.65	6250.79	-12150.6	0.827984	-0.0819782
sp|P0A6Q6|FABZ_ECOLI			3-hydroxyacyl-[acyl-carrier-protein] dehydratase FabZ OS=Escherichia coli (strain K12) OX=83333 GN=fabZ PE=1 SV=1	TRUE	0.2387	0.823068	-0.0845641	50954.6	40147.5	19661.7	9341.51	54456.4	56426	10807.1	1.26918	0.103525
sp|P0ADZ7|YAJC_ECOLI			Sec translocon accessory complex subunit YajC OS=Escherichia coli (strain K12) OX=83333 GN=yajC PE=1 SV=1	TRUE	-7.11369	0.00206357	-2.68538	610231	724077	616768	720111	24340.9	13262.2	-113846	0.842771	-0.0742906
sp|P0A9S5|GLDA_ECOLI			Glycerol dehydrogenase OS=Escherichia coli (strain K12) OX=83333 GN=gldA PE=1 SV=1	TRUE	10.9927	0.00038917	-3.40986	608817	432269	618713	428122	23807.5	14388.1	176548	1.40842	0.148733
sp|P0A7A7|PLSB_ECOLI			Glycerol-3-phosphate acyltransferase OS=Escherichia coli (strain K12) OX=83333 GN=plsB PE=1 SV=2	TRUE	-14.5475	0.00012985	-3.88656	23261.4	31310	22811.5	31276.1	812.362	508.308	-8048.63	0.742938	-0.129048
sp|P0AF18|NAGA_ECOLI			N-acetylglucosamine-6-phosphate deacetylase OS=Escherichia coli (strain K12) OX=83333 GN=nagA PE=1 SV=1	TRUE	14.2386	0.000141296	-3.84987	203435	128835	207541	127305	8172.38	3944.94	74600.3	1.57904	0.198393
sp|P25437|FRMA_ECOLI			S-(hydroxymethyl)glutathione dehydrogenase OS=Escherichia coli (strain K12) OX=83333 GN=frmA PE=1 SV=3	TRUE	0.140726	0.894888	-0.0482311	256500	240433	287275	301702	139334	140331	16067.3	1.06683	0.0280938
sp|P30843|BASR_ECOLI			Transcriptional regulatory protein BasR OS=Escherichia coli (strain K12) OX=83333 GN=basR PE=1 SV=3	TRUE	0.505563	0.63975	-0.19399	21152.7	18237	21976.9	21948.7	4139.56	9090.75	2915.62	1.15987	0.0644108
sp|P16700|CYSP_ECOLI			Thiosulfate-binding protein OS=Escherichia coli (strain K12) OX=83333 GN=cysP PE=1 SV=1	TRUE	-1.6922	0.165865	-0.780246	27525.6	37320	26853.2	39035.4	9188.92	4008.36	-9794.47	0.737555	-0.132206
sp|P0AFZ3|SSPB_ECOLI			Stringent starvation protein B OS=Escherichia coli (strain K12) OX=83333 GN=sspB PE=1 SV=1	TRUE	-5.63163	0.00489131	-2.31057	261691	307814	262415	308528	12546.8	6618.41	-46122.6	0.850161	-0.070499
sp|P0A784|ORN_ECOLI			Oligoribonuclease OS=Escherichia coli (strain K12) OX=83333 GN=orn PE=1 SV=2	TRUE	-3.79178	0.0192393	-1.71581	212086	241502	217279	241861	13130.3	2852.9	-29415.4	0.878198	-0.0564077
sp|P00934|THRC_ECOLI			Threonine synthase OS=Escherichia coli (strain K12) OX=83333 GN=thrC PE=1 SV=1	TRUE	2.09055	0.104766	-0.979782	277829	141151	309054	176044	60716.9	95586.4	136678	1.96831	0.294095
sp|P23827|ECOT_ECOLI			Ecotin OS=Escherichia coli (strain K12) OX=83333 GN=eco PE=1 SV=1	TRUE	-1.62479	0.179531	-0.745859	117722	166015	115901	176854	7234.93	50970.3	-48293.2	0.709104	-0.14929
sp|P64581|YQJD_ECOLI			Uncharacterized protein YqjD OS=Escherichia coli (strain K12) OX=83333 GN=yqjD PE=1 SV=1	TRUE	-6.93231	0.00227338	-2.64333	1.27033e+06	2.15444e+06	1.27906e+06	2.1085e+06	45042.2	216258	-884118	0.589631	-0.22942
sp|P0A6K3|DEF_ECOLI			Peptide deformylase OS=Escherichia coli (strain K12) OX=83333 GN=def PE=1 SV=2	TRUE	-11.5108	0.000325227	-3.48781	377051	536910	383447	533193	11684	21025.9	-159859	0.702261	-0.153501
sp|P0AGE6|CHRR_ECOLI			Quinone reductase OS=Escherichia coli (strain K12) OX=83333 GN=chrR PE=1 SV=1	TRUE	-16.1723	8.55223e-05	-4.06792	776299	1.21596e+06	765766	1.2321e+06	20472.8	42403.7	-439657	0.638427	-0.194889
sp|P75957|LOLD_ECOLI			Lipoprotein-releasing system ATP-binding protein LolD OS=Escherichia coli (strain K12) OX=83333 GN=lolD PE=1 SV=2	TRUE	-1.82943	0.14132	-0.849795	92567.2	142933	100718	150237	29752.2	37264.4	-50365.7	0.647627	-0.188675
sp|P75849|GLO22_ECOLI			Hydroxyacylglutathione hydrolase GloC OS=Escherichia coli (strain K12) OX=83333 GN=gloC PE=1 SV=1	TRUE	-0.781049	0.478415	-0.320195	47134.4	112860	29599.1	38849.7	47567.5	137773	-65725.8	0.417635	-0.379203
sp|P64614|YHCN_ECOLI			Uncharacterized protein YhcN OS=Escherichia coli (strain K12) OX=83333 GN=yhcN PE=3 SV=1	TRUE	0.336302	0.753545	-0.122891	21626.2	18458.6	15255.4	13844	12144.5	10893.2	3167.61	1.17161	0.0687816
sp|P39396|BTST_ECOLI			Pyruvate/proton symporter BtsT OS=Escherichia coli (strain K12) OX=83333 GN=btsT PE=1 SV=2	TRUE	-0.707478	0.518311	-0.285409	45510.7	89882.2	44015.1	29714.2	27769.4	105021	-44371.5	0.506338	-0.29556
sp|P0AFP6|GCH1L_ECOLI			GTP cyclohydrolase 1 type 2 homolog OS=Escherichia coli (strain K12) OX=83333 GN=ybgI PE=1 SV=1	TRUE	-1.34129	0.250919	-0.600467	87326.9	129184	116721	130382	53961.5	3118.66	-41857.2	0.675988	-0.170061
sp|P0AEM0|FKBX_ECOLI			FKBP-type 16 kDa peptidyl-prolyl cis-trans isomerase OS=Escherichia coli (strain K12) OX=83333 GN=fkpB PE=1 SV=2	TRUE	1.14602	0.315687	-0.500743	21129.2	18882.8	20890.6	19733.1	1597.27	2995.83	2246.34	1.11896	0.0488153
sp|P0AE45|PAEA_ECOLI			Polyamine export protein OS=Escherichia coli (strain K12) OX=83333 GN=paeA PE=1 SV=1	TRUE	-0.927103	0.406348	-0.391101	7267.38	9866.91	9346.47	10716.9	4391.59	2073.64	-2599.53	0.73654	-0.132803
sp|P0A7J0|RIBB_ECOLI			3,4-dihydroxy-2-butanone 4-phosphate synthase OS=Escherichia coli (strain K12) OX=83333 GN=ribB PE=1 SV=1	TRUE	15.1382	0.000110999	-3.95468	322530	203224	322917	204765	12380	5750.64	119306	1.58707	0.200595
sp|P0A7B8|HSLV_ECOLI			ATP-dependent protease subunit HslV OS=Escherichia coli (strain K12) OX=83333 GN=hslV PE=1 SV=2	TRUE	-2.29215	0.0836586	-1.07749	522959	551082	517469	547839	20094	6917.13	-28123.3	0.948967	-0.0227488
sp|P04036|DAPB_ECOLI			4-hydroxy-tetrahydrodipicolinate reductase OS=Escherichia coli (strain K12) OX=83333 GN=dapB PE=1 SV=1	TRUE	0.229294	0.829887	-0.0809809	123298	109598	143025	148521	72305.2	74034.7	13699.7	1.125	0.0511521
sp|P76445|LPXT_ECOLI			Lipid A 1-diphosphate synthase OS=Escherichia coli (strain K12) OX=83333 GN=lpxT PE=1 SV=2	TRUE	-2.45543	0.0700346	-1.15469	40268.2	46960.7	40440.6	46242.3	2325.51	4108.35	-6692.5	0.857487	-0.0667724
sp|P76422|THID_ECOLI			Hydroxymethylpyrimidine/phosphomethylpyrimidine kinase OS=Escherichia coli (strain K12) OX=83333 GN=thiD PE=1 SV=1	TRUE	-0.432974	0.687358	-0.162817	8023.05	10260.4	6654.65	9301.16	6389.87	6266.78	-2237.31	0.781947	-0.106823
sp|P76116|YNCE_ECOLI			Uncharacterized protein YncE OS=Escherichia coli (strain K12) OX=83333 GN=yncE PE=1 SV=1	TRUE	-4.66705	0.0095393	-2.02048	161466	195504	160866	200023	7936.62	9827.99	-34038.4	0.825894	-0.0830755
sp|P75915|YCDY_ECOLI			Chaperone protein YcdY OS=Escherichia coli (strain K12) OX=83333 GN=ycdY PE=1 SV=1	TRUE	-42.4551	1.84005e-06	-5.73517	103504	313729	105887	315713	6573.27	5509.09	-210225	0.329916	-0.481597
sp|P69829|PTSN_ECOLI			Nitrogen regulatory protein OS=Escherichia coli (strain K12) OX=83333 GN=ptsN PE=1 SV=1	TRUE	-5.33377	0.00595015	-2.22547	128622	171628	133095	174527	10012.9	9735.24	-43005.9	0.749423	-0.125273
sp|P69776|LPP_ECOLI			Major outer membrane lipoprotein Lpp OS=Escherichia coli (strain K12) OX=83333 GN=lpp PE=1 SV=1	TRUE	-4.3664	0.0120018	-1.92075	217401	439559	173378	437699	86252.9	18066.9	-222157	0.49459	-0.305755
sp|P65367|YQCA_ECOLI			Flavodoxin YqcA OS=Escherichia coli (strain K12) OX=83333 GN=yqcA PE=1 SV=1	TRUE	-5.33208	0.00595691	-2.22498	49691.2	153019	58105.2	166846	23119.9	24331.9	-103328	0.324739	-0.488465
sp|P56262|DLHH_ECOLI			Putative carboxymethylenebutenolidase OS=Escherichia coli (strain K12) OX=83333 GN=ysgA PE=3 SV=3	TRUE	-6.13468	0.00357862	-2.44628	60974.3	139348	63062.7	143150	20940.5	7151.12	-78373.7	0.437568	-0.358954
sp|P25738|MSYB_ECOLI			Acidic protein MsyB OS=Escherichia coli (strain K12) OX=83333 GN=msyB PE=4 SV=1	TRUE	-32.0232	5.66858e-06	-5.24653	113031	214464	110757	213895	5234.06	1644.16	-101433	0.527041	-0.278155
sp|P0AGK8|ISCR_ECOLI			HTH-type transcriptional regulator IscR OS=Escherichia coli (strain K12) OX=83333 GN=iscR PE=1 SV=1	TRUE	-1.55723	0.194409	-0.711283	3391.55	6234.57	2565.08	5985.66	2025.41	2428.41	-2843.02	0.543991	-0.264408
sp|P0AFC3|NUOA_ECOLI			NADH-quinone oxidoreductase subunit A OS=Escherichia coli (strain K12) OX=83333 GN=nuoA PE=1 SV=1	TRUE	1.08012	0.340866	-0.467416	69592	65289.4	69595.1	66429.1	4473.21	5252.87	4302.53	1.0659	0.0277162
sp|P0AF90|RRAB_ECOLI			Regulator of ribonuclease activity B OS=Escherichia coli (strain K12) OX=83333 GN=rraB PE=1 SV=1	TRUE	-1.83044	0.141156	-0.850302	142546	175251	140057	173758	26010.4	16768.3	-32704.9	0.813383	-0.089705
sp|P0ADS2|ZAPA_ECOLI			Cell division protein ZapA OS=Escherichia coli (strain K12) OX=83333 GN=zapA PE=1 SV=1	TRUE	-2.88539	0.0447696	-1.34902	115220	151142	111949	141701	10136.8	19032.2	-35922	0.76233	-0.117857
sp|P0AB38|LPOB_ECOLI			Penicillin-binding protein activator LpoB OS=Escherichia coli (strain K12) OX=83333 GN=lpoB PE=1 SV=1	TRUE	-4.81682	0.00854278	-2.0684	154357	198994	154912	199594	2607.11	15837.6	-44636.9	0.775687	-0.110313
sp|P0AAT6|IOJAP_ECOLI			Ribosomal silencing factor RsfS OS=Escherichia coli (strain K12) OX=83333 GN=rsfS PE=1 SV=1	TRUE	-0.906728	0.415833	-0.381081	33543.9	46672.8	33304.9	58759.4	11290.7	22393.9	-13129	0.718702	-0.143451
sp|P0AA43|RSUA_ECOLI			Ribosomal small subunit pseudouridine synthase A OS=Escherichia coli (strain K12) OX=83333 GN=rsuA PE=1 SV=1	TRUE	-2.50645	0.0663082	-1.17843	171218	187403	171662	186062	5262.18	9869.19	-16185	0.913636	-0.039227
sp|P0A8J4|YBED_ECOLI			UPF0250 protein YbeD OS=Escherichia coli (strain K12) OX=83333 GN=ybeD PE=1 SV=1	TRUE	-6.54894	0.00281064	-2.55119	263858	362137	269582	359542	23414.8	11285.3	-98278.4	0.728615	-0.137502
sp|P0A759|NAGB_ECOLI			Glucosamine-6-phosphate deaminase OS=Escherichia coli (strain K12) OX=83333 GN=nagB PE=1 SV=1	TRUE	-2.68466	0.0549619	-1.25994	210677	232197	214855	232279	13842.3	1069.13	-21519.4	0.907323	-0.0422382
sp|P0AAA1|YAGU_ECOLI			Inner membrane protein YagU OS=Escherichia coli (strain K12) OX=83333 GN=yagU PE=1 SV=1	TRUE	1.75894	0.153407	-0.814156	55965	39544.1	55702.2	33806	5687	15136.8	16420.9	1.41526	0.150835
sp|P41407|AZOR_ECOLI			FMN-dependent NADH:quinone oxidoreductase OS=Escherichia coli (strain K12) OX=83333 GN=azoR PE=1 SV=3	TRUE	0.206407	0.846553	-0.0723457	62321.1	56893	68545	36958.6	13612.1	43467.8	5428.09	1.09541	0.0395762
sp|P0AGF2|CSDE_ECOLI			Sulfur acceptor protein CsdE OS=Escherichia coli (strain K12) OX=83333 GN=csdE PE=1 SV=1	TRUE	-5.96913	0.00395662	-2.40268	20845.2	37950.4	21573.9	37948.9	2336.31	4379.16	-17105.3	0.549273	-0.260211
sp|P0AB28|YCED_ECOLI			Large ribosomal RNA subunit accumulation protein YceD OS=Escherichia coli (strain K12) OX=83333 GN=yceD PE=2 SV=1	TRUE	4.11909	0.0146233	-1.83495	276922	224554	274836	225109	13376.2	17491.9	52367.5	1.23321	0.0910357
sp|P0A9U3|YBIT_ECOLI			Probable ATP-binding protein YbiT OS=Escherichia coli (strain K12) OX=83333 GN=ybiT PE=1 SV=1	TRUE	-0.804172	0.466372	-0.331268	71878.9	92187.1	72478.4	97200.8	21946.1	37836.5	-20308.3	0.779706	-0.108069
sp|P09030|EX3_ECOLI			Exodeoxyribonuclease III OS=Escherichia coli (strain K12) OX=83333 GN=xthA PE=1 SV=4	TRUE	1.18574	0.301349	-0.52093	36395.2	25185.5	35362.2	31431.6	2444.34	16190.9	11209.7	1.44508	0.159893
sp|P15877|DHG_ECOLI			Quinoprotein glucose dehydrogenase OS=Escherichia coli (strain K12) OX=83333 GN=gcd PE=1 SV=3	TRUE	0.917085	0.410989	-0.38617	38855.9	28502.8	40283.9	24376.8	10015.2	16793.8	10353.1	1.36323	0.13457
sp|P37759|RMLB1_ECOLI			dTDP-glucose 4,6-dehydratase 1 OS=Escherichia coli (strain K12) OX=83333 GN=rfbB PE=3 SV=2	TRUE	16.692	7.54735e-05	-4.12221	15487.7	3350.62	15212.4	3319.4	992.96	774.689	12137.1	4.62235	0.664863
sp|P0A9L5|PPIC_ECOLI			Peptidyl-prolyl cis-trans isomerase C OS=Escherichia coli (strain K12) OX=83333 GN=ppiC PE=1 SV=2	TRUE	-9.49785	0.000685832	-3.16378	54729.5	93231.4	53988	94160.4	2760.69	6455.79	-38501.9	0.587029	-0.231341
sp|P0AEB7|YOAB_ECOLI			RutC family protein YoaB OS=Escherichia coli (strain K12) OX=83333 GN=yoaB PE=3 SV=1	TRUE	0.330211	0.757811	-0.120439	84291.7	73694.9	93960.5	96539.4	31527.7	45776.4	10596.8	1.14379	0.0583472
sp|P07639|AROB_ECOLI			3-dehydroquinate synthase OS=Escherichia coli (strain K12) OX=83333 GN=aroB PE=1 SV=1	TRUE	-0.163036	0.878395	-0.05631	10685.3	11576.3	13525.6	10599.1	5068.88	7993.94	-890.984	0.923034	-0.0347824
sp|P32131|HEMN_ECOLI			Oxygen-independent coproporphyrinogen III oxidase OS=Escherichia coli (strain K12) OX=83333 GN=hemN PE=1 SV=4	TRUE	-1.9856	0.118044	-0.927957	26761.6	38299.2	27531.8	38202.3	9449.17	3464.56	-11537.5	0.698752	-0.155677
sp|P0ACN4|ALLR_ECOLI			HTH-type transcriptional repressor AllR OS=Escherichia coli (strain K12) OX=83333 GN=allR PE=1 SV=1	TRUE	-1.06521	0.346811	-0.459907	46956.7	220569	47335.8	83955.9	12421	282025	-173612	0.212889	-0.671847
sp|P0AAB8|USPD_ECOLI			Universal stress protein D OS=Escherichia coli (strain K12) OX=83333 GN=uspD PE=2 SV=1	TRUE	-23.7703	1.85739e-05	-4.7311	269449	468359	268216	468841	5552.51	13388.1	-198910	0.575304	-0.240103
sp|P0AF50|YJBR_ECOLI			Uncharacterized protein YjbR OS=Escherichia coli (strain K12) OX=83333 GN=yjbR PE=1 SV=1	TRUE	-3.32855	0.0291451	-1.53543	632812	736722	622665	741906	46231.6	28041	-103910	0.858956	-0.066029
sp|P0A7D1|PTH_ECOLI			Peptidyl-tRNA hydrolase OS=Escherichia coli (strain K12) OX=83333 GN=pth PE=1 SV=1	TRUE	-4.65028	0.00965947	-2.01505	135516	218362	131420	215175	23352.8	20169.1	-82845.7	0.620604	-0.207186
sp|P22524|MUKE_ECOLI			Chromosome partition protein MukE OS=Escherichia coli (strain K12) OX=83333 GN=mukE PE=1 SV=5	TRUE	0.409414	0.703211	-0.152915	82031.4	72227.4	98485.1	80474.2	30403.8	28212.1	9804.07	1.13574	0.0552785
sp|P27838|CYAY_ECOLI			Iron-sulfur cluster assembly protein CyaY OS=Escherichia coli (strain K12) OX=83333 GN=cyaY PE=1 SV=1	TRUE	-10.217	0.000517154	-3.28638	91908.2	156780	94888.1	159404	9081.29	6202.95	-64872.2	0.586222	-0.231938
sp|P11880|MURF_ECOLI			UDP-N-acetylmuramoyl-tripeptide--D-alanyl-D-alanine ligase OS=Escherichia coli (strain K12) OX=83333 GN=murF PE=1 SV=2	TRUE	-11.1841	0.000363868	-3.43906	1354.6	6864.17	1364.07	6678.36	602.581	604.095	-5509.57	0.197344	-0.704777
sp|P0AAG8|MGLA_ECOLI			Galactose/methyl galactoside import ATP-binding protein MglA OS=Escherichia coli (strain K12) OX=83333 GN=mglA PE=1 SV=1	TRUE	-1.23146	0.2856	-0.544242	2086.88	3171.51	2570.71	2802.4	1066.61	1090.69	-1084.63	0.658009	-0.181768
sp|P0A7B5|PROB_ECOLI			Glutamate 5-kinase OS=Escherichia coli (strain K12) OX=83333 GN=proB PE=1 SV=1	TRUE	-4.63674	0.00975778	-2.01065	82010.9	108874	81878.4	111800	521.973	10021.2	-26863.3	0.753263	-0.123053
sp|P75823|LTAE_ECOLI			Low specificity L-threonine aldolase OS=Escherichia coli (strain K12) OX=83333 GN=ltaE PE=1 SV=1	TRUE	0.302266	0.777514	-0.109292	26783.9	22916.3	28035.8	24361.3	14802.6	16493.7	3867.58	1.16877	0.0677289
sp|P12008|AROC_ECOLI			Chorismate synthase OS=Escherichia coli (strain K12) OX=83333 GN=aroC PE=1 SV=4	TRUE	0.398011	0.710951	-0.148161	179603	167906	199492	163956	42238.4	28408.6	11697.1	1.06966	0.0292477
sp|P09551|ARGT_ECOLI			Lysine/arginine/ornithine-binding periplasmic protein OS=Escherichia coli (strain K12) OX=83333 GN=argT PE=1 SV=3	TRUE	1.90363	0.129694	-0.887079	22974.4	17445.8	24391.5	18121.9	4760.12	1626.08	5528.51	1.3169	0.119551
sp|P60752|MSBA_ECOLI			ATP-dependent lipid A-core flippase OS=Escherichia coli (strain K12) OX=83333 GN=msbA PE=1 SV=1	TRUE	-0.224901	0.833079	-0.079314	73203	74447.6	74980.8	76825.7	4666.79	8371.73	-1244.53	0.983283	-0.0073214
sp|P0ABF1|PCNB_ECOLI			Poly(A) polymerase I OS=Escherichia coli (strain K12) OX=83333 GN=pcnB PE=1 SV=2	TRUE	0.738144	0.50139	-0.299824	16595.7	10349.6	19929.9	7652.88	12136.1	8217.39	6246.09	1.60351	0.205071
sp|P31677|OTSA_ECOLI			Trehalose-6-phosphate synthase OS=Escherichia coli (strain K12) OX=83333 GN=otsA PE=1 SV=3	TRUE	-5.58139	0.00505267	-2.29648	278476	469001	298935	459620	56438.4	17619.4	-190524	0.593765	-0.226385
sp|P64554|QUEE_ECOLI			7-carboxy-7-deazaguanine synthase OS=Escherichia coli (strain K12) OX=83333 GN=queE PE=3 SV=1	TRUE	-2.76367	0.0506588	-1.29535	7148	10030.6	6902.9	9396.62	892.213	1570.88	-2882.58	0.712621	-0.147141
sp|P0A9W9|YRDA_ECOLI			Protein YrdA OS=Escherichia coli (strain K12) OX=83333 GN=yrdA PE=1 SV=1	TRUE	-19.2655	4.27825e-05	-4.36873	57820.8	219585	57675.3	220772	10385.6	10180.6	-161764	0.263319	-0.579518
sp|P0ADN2|YIFE_ECOLI			UPF0438 protein YifE OS=Escherichia coli (strain K12) OX=83333 GN=yifE PE=1 SV=2	TRUE	-7.84327	0.00142726	-2.8455	49754.9	94737.9	48440.2	90293.7	3493.14	9299.27	-44982.9	0.525185	-0.279687
sp|P0A972|CSPE_ECOLI			Cold shock-like protein CspE OS=Escherichia coli (strain K12) OX=83333 GN=cspE PE=1 SV=2	TRUE	-14.3406	0.000137383	-3.86207	1.41673e+06	2.33204e+06	1.38897e+06	2.31658e+06	97789.3	51563	-915311	0.607506	-0.21645
sp|P0ACP1|CRA_ECOLI			Catabolite repressor/activator OS=Escherichia coli (strain K12) OX=83333 GN=cra PE=1 SV=1	TRUE	-2.66255	0.0562406	-1.24995	199410	215074	199695	217694	2352.85	9914.32	-15663.8	0.92717	-0.0328407
sp|P0A8A0|YEBC_ECOLI			Probable transcriptional regulatory protein YebC OS=Escherichia coli (strain K12) OX=83333 GN=yebC PE=1 SV=1	TRUE	-0.228092	0.83076	-0.0805242	274343	284151	279412	320601	12276.2	73464.3	-9808.58	0.965481	-0.0152562
sp|P23839|YICC_ECOLI			UPF0701 protein YicC OS=Escherichia coli (strain K12) OX=83333 GN=yicC PE=1 SV=2	TRUE	-11.8284	0.00029244	-3.53396	125641	169028	126399	171351	4392.37	4590.38	-43387.4	0.743313	-0.128828
sp|P0AB43|YCGL_ECOLI			Protein YcgL OS=Escherichia coli (strain K12) OX=83333 GN=ycgL PE=1 SV=3	TRUE	0.306071	0.77482	-0.110799	110581	108122	114786	111919	10526.1	9104.71	2459.35	1.02275	0.00976782
sp|P24215|UXUA_ECOLI			Mannonate dehydratase OS=Escherichia coli (strain K12) OX=83333 GN=uxuA PE=1 SV=2	TRUE	2.01958	0.113553	-0.944803	220905	156895	231808	144949	50116.1	22404.8	64009.2	1.40797	0.148594
sp|P0ADX1|YHFA_ECOLI			Protein YhfA OS=Escherichia coli (strain K12) OX=83333 GN=yhfA PE=1 SV=1	TRUE	4.1474	0.0142904	-1.84496	147571	57235.1	154214	74830	13378.2	35274.5	90335.6	2.57832	0.411337
sp|P0ABE2|BOLA_ECOLI			DNA-binding transcriptional regulator BolA OS=Escherichia coli (strain K12) OX=83333 GN=bolA PE=1 SV=1	TRUE	0.222062	0.835143	-0.0782394	152761	137495	155605	185776	11448.5	118521	15266	1.11103	0.0457256
sp|P76402|YEGP_ECOLI			UPF0339 protein YegP OS=Escherichia coli (strain K12) OX=83333 GN=yegP PE=1 SV=2	TRUE	-6.70044	0.00258138	-2.58815	388072	546637	398712	559621	20363	35572.8	-158565	0.709926	-0.148787
sp|P0A720|KTHY_ECOLI			Thymidylate kinase OS=Escherichia coli (strain K12) OX=83333 GN=tmk PE=1 SV=1	TRUE	-0.431897	0.688078	-0.162362	49431.4	50466.5	49345.4	51364.2	1854.35	3713.79	-1035.08	0.97949	-0.00900008
sp|P06989|HIS2_ECOLI			Histidine biosynthesis bifunctional protein HisIE OS=Escherichia coli (strain K12) OX=83333 GN=hisI PE=3 SV=3	TRUE	-0.246517	0.817417	-0.0875566	5570.14	6682.79	2653.29	3896.29	5389.03	5663.3	-1112.65	0.833505	-0.0790916
sp|P0A7D7|PUR7_ECOLI			Phosphoribosylaminoimidazole-succinocarboxamide synthase OS=Escherichia coli (strain K12) OX=83333 GN=purC PE=1 SV=1	TRUE	-0.520446	0.630232	-0.2005	92930.3	96017	91009.9	95053.4	9371.35	4208.19	-3086.78	0.967852	-0.0141912
sp|P77434|ALAC_ECOLI			Glutamate-pyruvate aminotransferase AlaC OS=Escherichia coli (strain K12) OX=83333 GN=alaC PE=1 SV=1	TRUE	-3.53506	0.0241204	-1.61762	12601.6	19260.4	14354.9	19382.7	3164.61	793.312	-6658.72	0.654278	-0.184237
sp|P45748|TSAC_ECOLI			Threonylcarbamoyl-AMP synthase OS=Escherichia coli (strain K12) OX=83333 GN=tsaC PE=1 SV=2	TRUE	-1.00552	0.371538	-0.429997	23185.1	31712.2	30806.5	30782	14565.6	1894.91	-8527.12	0.731109	-0.136018
sp|P33643|RLUD_ECOLI			Ribosomal large subunit pseudouridine synthase D OS=Escherichia coli (strain K12) OX=83333 GN=rluD PE=1 SV=4	TRUE	1.02849	0.361842	-0.441481	110240	76521.1	110245	102039	5266	56539.5	33718.5	1.44064	0.158556
sp|P0A7C2|LEXA_ECOLI			LexA repressor OS=Escherichia coli (strain K12) OX=83333 GN=lexA PE=1 SV=1	TRUE	1.31785	0.257961	-0.588446	57849.3	42851.3	54225.7	36746.5	6434.52	18632.1	14998	1.35	0.130334
sp|P0A903|BAMC_ECOLI			Outer membrane protein assembly factor BamC OS=Escherichia coli (strain K12) OX=83333 GN=bamC PE=1 SV=1	TRUE	4.05197	0.0154506	-1.81106	77861.6	55313.9	73398.8	55401.7	9578	1075.48	22547.7	1.40763	0.148489
sp|P27550|ACSA_ECOLI			Acetyl-coenzyme A synthetase OS=Escherichia coli (strain K12) OX=83333 GN=acs PE=1 SV=2	TRUE	0.807694	0.464559	-0.33296	478387	158355	94414.9	192110	682373	73218.3	320032	3.02098	0.480148
sp|P0ADZ4|RS15_ECOLI			30S ribosomal protein S15 OS=Escherichia coli (strain K12) OX=83333 GN=rpsO PE=1 SV=2	TRUE	0.19143	0.857514	-0.066759	150650	148056	152073	138555	16451.2	16740.4	2594.04	1.01752	0.00754323
sp|P76569|YFGD_ECOLI			Uncharacterized protein YfgD OS=Escherichia coli (strain K12) OX=83333 GN=yfgD PE=1 SV=1	TRUE	-0.612963	0.573038	-0.241816	26324.6	34628.4	22703.8	36918.7	21715.4	8888.42	-8303.79	0.760203	-0.119071
sp|P68699|ATPL_ECOLI			ATP synthase subunit c OS=Escherichia coli (strain K12) OX=83333 GN=atpE PE=1 SV=1	TRUE	-0.785515	0.47607	-0.322329	50320	65718	60848.2	58331.9	25361.9	22573.2	-15398	0.765695	-0.115944
sp|P23865|PRC_ECOLI			Tail-specific protease OS=Escherichia coli (strain K12) OX=83333 GN=prc PE=1 SV=2	TRUE	-3.57256	0.0233223	-1.63223	42844.9	57898.3	43067.9	57618.1	3613.48	6340.82	-15053.3	0.740004	-0.130766
sp|P06986|HIS8_ECOLI			Histidinol-phosphate aminotransferase OS=Escherichia coli (strain K12) OX=83333 GN=hisC PE=1 SV=2	TRUE	6.99806	0.00219441	-2.65868	260391	195607	254731	200851	12900	9523.19	64784.3	1.3312	0.124242
sp|P60757|HIS1_ECOLI			ATP phosphoribosyltransferase OS=Escherichia coli (strain K12) OX=83333 GN=hisG PE=1 SV=1	TRUE	-5.0598	0.00718152	-2.14378	29088.4	36975.5	29359.7	37469.8	2224.82	1529.54	-7887.09	0.786694	-0.104194
sp|P0A6U5|RSMG_ECOLI			Ribosomal RNA small subunit methyltransferase G OS=Escherichia coli (strain K12) OX=83333 GN=rsmG PE=1 SV=1	TRUE	-0.395678	0.712539	-0.147191	52333.7	64789.7	37308.2	43712.4	33813.8	42773.9	-12456	0.807748	-0.0927242
sp|P0ACQ4|OXYR_ECOLI			Hydrogen peroxide-inducible genes activator OS=Escherichia coli (strain K12) OX=83333 GN=oxyR PE=1 SV=1	TRUE	-2.91722	0.043364	-1.36287	51987.5	65920.3	55202.4	62825	6101.88	5585.67	-13932.8	0.788641	-0.10312
sp|P08660|AK3_ECOLI			Lysine-sensitive aspartokinase 3 OS=Escherichia coli (strain K12) OX=83333 GN=lysC PE=1 SV=2	TRUE	0.705944	0.519168	-0.284692	120624	113500	111974	114381	16508.4	5745.98	7124.39	1.06277	0.0264392
sp|P0A7I7|RIBA_ECOLI			GTP cyclohydrolase-2 OS=Escherichia coli (strain K12) OX=83333 GN=ribA PE=1 SV=1	TRUE	0.24155	0.821006	-0.0856535	67076.5	61919.8	64401.5	45047.5	11140.4	35258.5	5156.72	1.08328	0.034741
sp|P0A8T1|PRMA_ECOLI			Ribosomal protein L11 methyltransferase OS=Escherichia coli (strain K12) OX=83333 GN=prmA PE=1 SV=1	TRUE	-14.5216	0.000130765	-3.88351	151627	262726	158964	263759	13095.7	2024.76	-111099	0.577129	-0.238727
sp|P0A9C0|GLPA_ECOLI			Anaerobic glycerol-3-phosphate dehydrogenase subunit A OS=Escherichia coli (strain K12) OX=83333 GN=glpA PE=1 SV=1	TRUE	2.42603	0.0722903	-1.14092	322801	180311	325753	227773	28991.7	97511.1	142490	1.79024	0.252912
sp|P0AE12|AMN_ECOLI			AMP nucleosidase OS=Escherichia coli (strain K12) OX=83333 GN=amn PE=1 SV=1	TRUE	-3.91112	0.0173774	-1.76001	25305.7	36584	25411.5	35564.4	1255.82	4834.22	-11278.4	0.691713	-0.160074
sp|P0ACW6|YDCH_ECOLI			Uncharacterized protein YdcH OS=Escherichia coli (strain K12) OX=83333 GN=ydcH PE=4 SV=2	TRUE	0.56065	0.604953	-0.218278	17829.1	9576.57	7411.59	3113.59	22207	12524.1	8252.57	1.86175	0.26992
sp|Q46845|YGHU_ECOLI			Disulfide-bond oxidoreductase YghU OS=Escherichia coli (strain K12) OX=83333 GN=yghU PE=1 SV=2	TRUE	11.5119	0.000325101	-3.48798	76511.5	13833.1	74577.4	17159.4	4305.56	8390.14	62678.4	5.53106	0.742808
sp|P0AEI4|RIMO_ECOLI			Ribosomal protein S12 methylthiotransferase RimO OS=Escherichia coli (strain K12) OX=83333 GN=rimO PE=1 SV=1	TRUE	-2.82689	0.0474948	-1.32335	57936.3	73875.7	57178.6	77443.6	2777.66	9362.83	-15939.4	0.78424	-0.105551
sp|P0A6P7|ENGB_ECOLI			Probable GTP-binding protein EngB OS=Escherichia coli (strain K12) OX=83333 GN=engB PE=1 SV=1	TRUE	4.16777	0.0140565	-1.85212	104349	81343.3	102079	81122.9	9524.68	830.62	23005.9	1.28282	0.108167
sp|P63417|YHBS_ECOLI			Uncharacterized N-acetyltransferase YhbS OS=Escherichia coli (strain K12) OX=83333 GN=yhbS PE=3 SV=1	TRUE	-3.1384	0.0349016	-1.45715	191901	219794	189754	213399	4175.71	14816.5	-27892.6	0.873097	-0.0589377
sp|P0A9Z1|GLNB_ECOLI			Nitrogen regulatory protein P-II 1 OS=Escherichia coli (strain K12) OX=83333 GN=glnB PE=1 SV=1	TRUE	-0.380239	0.723097	-0.140803	37595.1	44683.6	31481.9	49507.5	28482.1	15210.9	-7088.51	0.841362	-0.075017
sp|P0A7A9|IPYR_ECOLI			Inorganic pyrophosphatase OS=Escherichia coli (strain K12) OX=83333 GN=ppa PE=1 SV=2	TRUE	-8.55413	0.00102537	-2.98912	4.35088e+06	4.63998e+06	4.35586e+06	4.66794e+06	11533.9	57389.1	-289097	0.937694	-0.0279387
sp|P36929|RSMB_ECOLI			Ribosomal RNA small subunit methyltransferase B OS=Escherichia coli (strain K12) OX=83333 GN=rsmB PE=1 SV=2	TRUE	-1.34625	0.249453	-0.603011	5826.08	14278.9	2509.67	10357.7	6520.82	8703.33	-8452.81	0.408021	-0.389318
sp|P0ADZ0|RL23_ECOLI			50S ribosomal protein L23 OS=Escherichia coli (strain K12) OX=83333 GN=rplW PE=1 SV=1	TRUE	-3.97708	0.0164412	-1.78407	176372	215609	174279	210958	9499.31	14204.6	-39237.3	0.818016	-0.0872381
sp|P25745|MNMA_ECOLI			tRNA-specific 2-thiouridylase MnmA OS=Escherichia coli (strain K12) OX=83333 GN=mnmA PE=1 SV=4	TRUE	-10.3476	0.000492298	-3.30777	80399.7	245409	75758.4	241952	9696.36	25862.4	-165009	0.327615	-0.484636
sp|P04335|FRSA_ECOLI			Esterase FrsA OS=Escherichia coli (strain K12) OX=83333 GN=frsA PE=1 SV=2	TRUE	-3.63027	0.0221547	-1.65453	125839	166538	118835	168419	13326.3	14123.3	-40698.8	0.755619	-0.121697
sp|P0AFD4|NUOH_ECOLI			NADH-quinone oxidoreductase subunit H OS=Escherichia coli (strain K12) OX=83333 GN=nuoH PE=1 SV=1	TRUE	-5.89716	0.00413615	-2.3834	29231.2	70591.2	29027	69763.2	11258.8	4561.57	-41360	0.414092	-0.382903
sp|P45395|KDSD_ECOLI			Arabinose 5-phosphate isomerase KdsD OS=Escherichia coli (strain K12) OX=83333 GN=kdsD PE=1 SV=1	TRUE	-1.64523	0.175268	-0.756297	66282	72374.2	64234.8	70985.5	4483.44	4586.41	-6092.26	0.915823	-0.0381885
sp|P0AG20|RELA_ECOLI			GTP pyrophosphokinase OS=Escherichia coli (strain K12) OX=83333 GN=relA PE=1 SV=1	TRUE	-1.46966	0.215593	-0.666365	92773.4	98288.4	93696.4	97029.6	4711.38	4477.63	-5515.07	0.943889	-0.0250791
sp|P0A698|UVRA_ECOLI			UvrABC system protein A OS=Escherichia coli (strain K12) OX=83333 GN=uvrA PE=1 SV=1	TRUE	0.297246	0.781076	-0.107307	57537	55783.2	58469.9	57797.2	6883.2	7553.72	1753.81	1.03144	0.0134439
sp|P0CG19|RNPH_ECOLI			Truncated inactive ribonuclease PH OS=Escherichia coli (strain K12) OX=83333 GN=rph PE=1 SV=1	TRUE	-0.871726	0.432556	-0.363958	201146	210275	192450	213790	16576	7366.24	-9129.21	0.956584	-0.0192767
sp|P0A7N4|RL32_ECOLI			50S ribosomal protein L32 OS=Escherichia coli (strain K12) OX=83333 GN=rpmF PE=1 SV=2	TRUE	-8.4061	0.00109615	-2.96013	294254	390488	292348	382716	14379.7	13653.1	-96234.6	0.753553	-0.122886
sp|P03018|UVRD_ECOLI			DNA helicase II OS=Escherichia coli (strain K12) OX=83333 GN=uvrD PE=1 SV=1	TRUE	-3.6326	0.022109	-1.65543	12159.2	19863.2	12574.5	21178.7	1810.14	3196.37	-7704.01	0.612147	-0.213144
sp|P0A7I4|RF3_ECOLI			Peptide chain release factor RF3 OS=Escherichia coli (strain K12) OX=83333 GN=prfC PE=1 SV=2	TRUE	0.810654	0.463039	-0.334383	55630	42357.5	45734.5	50314.2	21245.3	18783.4	13272.5	1.31334	0.118378
sp|P0AFD6|NUOI_ECOLI			NADH-quinone oxidoreductase subunit I OS=Escherichia coli (strain K12) OX=83333 GN=nuoI PE=1 SV=1	TRUE	0.147028	0.890223	-0.0505012	50032.4	45999.2	68598.8	61128.3	35303.4	31798.1	4033.18	1.08768	0.0365008
sp|P0AAV6|YBGS_ECOLI			Uncharacterized protein YbgS OS=Escherichia coli (strain K12) OX=83333 GN=ybgS PE=3 SV=1	TRUE	16.3637	8.1637e-05	-4.08811	402644	244249	404861	247417	14802.3	7872.67	158395	1.6485	0.217089
sp|P0AGK4|YHBY_ECOLI			RNA-binding protein YhbY OS=Escherichia coli (strain K12) OX=83333 GN=yhbY PE=1 SV=1	TRUE	0.970622	0.3867	-0.412626	893625	323462	308347	313582	1.01707e+06	27370.6	570163	2.76269	0.441332
sp|P76270|MSRC_ECOLI			Free methionine-R-sulfoxide reductase OS=Escherichia coli (strain K12) OX=83333 GN=msrC PE=1 SV=2	TRUE	1.04633	0.354469	-0.450421	44586.7	38219.3	47085	36660.4	9688.87	4150.11	6367.35	1.1666	0.0669221
sp|P24186|FOLD_ECOLI			Bifunctional protein FolD OS=Escherichia coli (strain K12) OX=83333 GN=folD PE=1 SV=4	TRUE	-0.065354	0.951028	-0.0218067	111587	114856	111348	159308	5135.8	86477.9	-3268.75	0.97154	-0.0125392
sp|P0AGJ5|YFIF_ECOLI			Uncharacterized tRNA/rRNA methyltransferase YfiF OS=Escherichia coli (strain K12) OX=83333 GN=yfiF PE=1 SV=1	TRUE	-1.69118	0.166063	-0.779726	34639.3	41116.5	36466.8	40844.2	4339.6	5017.44	-6477.23	0.842467	-0.0744473
sp|P0AFI7|PDXH_ECOLI			Pyridoxine/pyridoxamine 5'-phosphate oxidase OS=Escherichia coli (strain K12) OX=83333 GN=pdxH PE=1 SV=2	TRUE	-0.237102	0.824226	-0.0839537	72807.2	80163.6	72993.9	107966	1876.2	53706.6	-7356.43	0.908232	-0.041803
sp|P25746|HFLD_ECOLI			High frequency lysogenization protein HflD OS=Escherichia coli (strain K12) OX=83333 GN=hflD PE=1 SV=1	TRUE	0.711259	0.516202	-0.28718	19302.4	15394.2	19495.6	18712.5	2176.34	9264.82	3908.11	1.25387	0.098252
sp|P13024|FDHE_ECOLI			Protein FdhE OS=Escherichia coli (strain K12) OX=83333 GN=fdhE PE=1 SV=2	TRUE	-10.1105	0.000538589	-3.26874	10389.7	64569.6	8738.13	65670.7	8588.94	3518.51	-54179.9	0.160907	-0.793426
sp|P0AG84|YGHA_ECOLI			Uncharacterized oxidoreductase YghA OS=Escherichia coli (strain K12) OX=83333 GN=yghA PE=1 SV=1	TRUE	0.773186	0.482564	-0.316445	52858.5	25278.4	20589	24457.4	61720.4	2789.53	27580.1	2.09105	0.320365
sp|P0ADA5|YAJG_ECOLI			Uncharacterized lipoprotein YajG OS=Escherichia coli (strain K12) OX=83333 GN=yajG PE=3 SV=1	TRUE	0.352909	0.741969	-0.129614	122739	119917	122130	117495	11247.6	8078.08	2821.54	1.02353	0.0101002
sp|P0AC92|GNSA_ECOLI			Protein GnsA OS=Escherichia coli (strain K12) OX=83333 GN=gnsA PE=1 SV=1	TRUE	-2.57049	0.0619469	-1.20798	113821	145895	122552	144301	20364.5	7235.93	-32073.4	0.78016	-0.107816
sp|P06988|HISX_ECOLI			Histidinol dehydrogenase OS=Escherichia coli (strain K12) OX=83333 GN=hisD PE=1 SV=5	TRUE	1.96311	0.121122	-0.916776	81434	71121	81366.4	75447.9	2379.25	8782.58	10313	1.14501	0.0588078
sp|P25519|HFLX_ECOLI			GTPase HflX OS=Escherichia coli (strain K12) OX=83333 GN=hflX PE=1 SV=3	TRUE	-8.31239	0.00114411	-2.94153	6403.91	15858	6629.11	16133.7	586.311	1880.67	-9454.06	0.403829	-0.393803
sp|P61887|RMLA2_ECOLI			Glucose-1-phosphate thymidylyltransferase 2 OS=Escherichia coli (strain K12) OX=83333 GN=rffH PE=1 SV=1	TRUE	3.00398	0.0397857	-1.40027	9127.75	2885.09	8817	1075.99	759.134	3518.47	6242.66	3.16377	0.500204
sp|P77717|YBAY_ECOLI			Uncharacterized lipoprotein YbaY OS=Escherichia coli (strain K12) OX=83333 GN=ybaY PE=1 SV=1	TRUE	-9.69995	0.000632282	-3.19909	173668	453074	172570	476217	2788.69	49813.5	-279406	0.383311	-0.416449
sp|P37765|RLUB_ECOLI			Ribosomal large subunit pseudouridine synthase B OS=Escherichia coli (strain K12) OX=83333 GN=rluB PE=1 SV=2	TRUE	-0.525593	0.62696	-0.20276	98560.4	101033	99166.2	99248.5	6326.66	5134.19	-2472.46	0.975528	-0.0107602
sp|P0ADQ7|YGAM_ECOLI			Uncharacterized protein YgaM OS=Escherichia coli (strain K12) OX=83333 GN=ygaM PE=1 SV=2	TRUE	0.9862	0.379866	-0.420369	147751	138125	144320	138361	16775.3	2098.92	9626.05	1.06969	0.0292582
sp|P0AFF0|NUON_ECOLI			NADH-quinone oxidoreductase subunit N OS=Escherichia coli (strain K12) OX=83333 GN=nuoN PE=1 SV=2	TRUE	-1.12266	0.32441	-0.488906	15554.4	22752.6	9579.57	22404.7	11071.6	866.391	-7198.19	0.683632	-0.165177
sp|P0A9R7|FTSE_ECOLI			Cell division ATP-binding protein FtsE OS=Escherichia coli (strain K12) OX=83333 GN=ftsE PE=1 SV=1	TRUE	-1.87605	0.133892	-0.873247	7038.78	9499.86	7198.53	10680.9	506.748	2214.95	-2461.08	0.740935	-0.13022
sp|P64493|YOAF_ECOLI			Uncharacterized protein YoaF OS=Escherichia coli (strain K12) OX=83333 GN=yoaF PE=4 SV=1	TRUE	1.99121	0.117288	-0.930745	30139.3	11114.7	37983.7	13657.9	15623.9	5453.91	19024.5	2.71165	0.433233
sp|P42641|OBG_ECOLI			GTPase ObgE/CgtA OS=Escherichia coli (strain K12) OX=83333 GN=obgE PE=1 SV=1	TRUE	-10.1724	0.000525991	-3.27902	62451.6	80991.3	62748.7	81396	1116.76	2952.6	-18539.7	0.77109	-0.112895
sp|P40191|PDXK_ECOLI			Pyridoxine/pyridoxal/pyridoxamine kinase OS=Escherichia coli (strain K12) OX=83333 GN=pdxK PE=1 SV=2	TRUE	1.37614	0.240798	-0.618347	7503.26	4109.54	7602.42	2649.6	1537.85	3985	3393.72	1.82581	0.261457
sp|P38521|YGGL_ECOLI			Uncharacterized protein YggL OS=Escherichia coli (strain K12) OX=83333 GN=yggL PE=4 SV=2	TRUE	-0.0670678	0.949746	-0.0223924	70219.6	70731.3	71678.9	67352.2	8958.76	9717.03	-511.77	0.992765	-0.00315372
sp|P0AE48|YTFP_ECOLI			Gamma-glutamylcyclotransferase family protein YtfP OS=Escherichia coli (strain K12) OX=83333 GN=ytfP PE=1 SV=1	TRUE	0.32303	0.762854	-0.117559	118360	116265	120383	120669	3699.56	10603.7	2094.51	1.01801	0.00775415
sp|P0ADB7|ECNB_ECOLI			Entericidin B OS=Escherichia coli (strain K12) OX=83333 GN=ecnB PE=3 SV=1	TRUE	-8.0686	0.00128158	-2.89225	222974	350648	225037	338462	16713.3	21721.6	-127675	0.63589	-0.196618
sp|P0ACP7|PURR_ECOLI			HTH-type transcriptional repressor PurR OS=Escherichia coli (strain K12) OX=83333 GN=purR PE=1 SV=2	TRUE	-7.00956	0.00218094	-2.66136	19653.4	26158.4	20302	26214.6	1412.98	766.257	-6505.02	0.751322	-0.124174
sp|P0AC47|FRDB_ECOLI			Fumarate reductase iron-sulfur subunit OS=Escherichia coli (strain K12) OX=83333 GN=frdB PE=1 SV=2	TRUE	-1.22016	0.289418	-0.538475	501223	525550	491828	514097	18693.7	29036.2	-24327.5	0.95371	-0.0205834
sp|P0ABQ0|COABC_ECOLI			Coenzyme A biosynthesis bifunctional protein CoaBC OS=Escherichia coli (strain K12) OX=83333 GN=coaBC PE=1 SV=2	TRUE	-3.60888	0.0225791	-1.64629	29424.5	39788.1	29928.8	41712.4	3447	3585.84	-10363.6	0.73953	-0.131044
sp|P0AB14|YCCJ_ECOLI			Uncharacterized protein YccJ OS=Escherichia coli (strain K12) OX=83333 GN=yccJ PE=1 SV=1	TRUE	-12.6944	0.000221791	-3.65406	92535.4	186974	91561.5	182478	3123.5	12501	-94438.3	0.494911	-0.305473
sp|P05194|AROD_ECOLI			3-dehydroquinate dehydratase OS=Escherichia coli (strain K12) OX=83333 GN=aroD PE=1 SV=2	TRUE	-1.6165	0.181292	-0.741622	46623.8	51266.3	47917.4	51144.7	3528.76	3506.03	-4642.52	0.909443	-0.0412245
sp|P77570|ANMK_ECOLI			Anhydro-N-acetylmuramic acid kinase OS=Escherichia coli (strain K12) OX=83333 GN=anmK PE=1 SV=1	TRUE	-0.222936	0.834507	-0.07857	1348.1	1427.09	1311.25	1387.31	230.684	568.631	-78.9832	0.944654	-0.0247271
sp|P75864|RLMKL_ECOLI			Ribosomal RNA large subunit methyltransferase K/L OS=Escherichia coli (strain K12) OX=83333 GN=rlmL PE=1 SV=1	TRUE	1.82848	0.141477	-0.849315	39946.8	34489.6	42437	34539.9	4910.16	1616.28	5457.14	1.15823	0.0637931
sp|P69801|PTNC_ECOLI			PTS system mannose-specific EIIC component OS=Escherichia coli (strain K12) OX=83333 GN=manY PE=1 SV=1	TRUE	-4.27261	0.0129233	-1.88863	3058.8	11124.4	3642.3	11831.6	1500.75	2904.89	-8065.56	0.274964	-0.560724
sp|P64503|YEBV_ECOLI			Uncharacterized protein YebV OS=Escherichia coli (strain K12) OX=83333 GN=yebV PE=1 SV=1	TRUE	-47.5954	1.16577e-06	-5.93339	43931.4	125544	43923	124996	410.223	2941.52	-81613	0.349927	-0.456022
sp|P64476|YDIH_ECOLI			Uncharacterized protein YdiH OS=Escherichia coli (strain K12) OX=83333 GN=ydiH PE=4 SV=2	TRUE	-0.51344	0.634702	-0.19743	12579.2	15785.3	7031.54	14630.2	10569.8	2293.22	-3206.14	0.796891	-0.0986012
sp|P39406|RSMC_ECOLI			Ribosomal RNA small subunit methyltransferase C OS=Escherichia coli (strain K12) OX=83333 GN=rsmC PE=1 SV=3	TRUE	-2.98199	0.0406589	-1.39084	86135.4	97807	88425.7	98812.7	6379.07	2294.84	-11671.6	0.880667	-0.0551881
sp|P37613|PANZ_ECOLI			PanD regulatory factor OS=Escherichia coli (strain K12) OX=83333 GN=panZ PE=1 SV=1	TRUE	10.6039	0.000447675	-3.34904	31238.9	4610.56	29858.5	5497.45	3532.65	2537.4	26628.4	6.77551	0.830942
sp|P37590|PMRD_ECOLI			Signal transduction protein PmrD OS=Escherichia coli (strain K12) OX=83333 GN=pmrD PE=1 SV=2	TRUE	-1.2979	0.264106	-0.578221	3560.94	6968.58	1653.51	6457.8	3615.16	2758.72	-3407.64	0.511	-0.291579
sp|P36680|ZAPD_ECOLI			Cell division protein ZapD OS=Escherichia coli (strain K12) OX=83333 GN=zapD PE=1 SV=2	TRUE	0.470413	0.662564	-0.178772	33778.4	30020.7	30878.9	33556	12241.5	6447.85	3757.7	1.12517	0.0512183
sp|P33219|YEBF_ECOLI			Protein YebF OS=Escherichia coli (strain K12) OX=83333 GN=yebF PE=1 SV=2	TRUE	-0.829118	0.453648	-0.343281	120766	311820	121926	82553.1	6183.81	399069	-191054	0.387295	-0.411958
sp|P27431|ROXA_ECOLI			50S ribosomal protein L16 3-hydroxylase OS=Escherichia coli (strain K12) OX=83333 GN=roxA PE=1 SV=2	TRUE	-9.26587	0.000754423	-3.12238	99909.6	153728	101034	157940	4270.9	9108.68	-53818.8	0.64991	-0.187147
sp|P13482|TREA_ECOLI			Periplasmic trehalase OS=Escherichia coli (strain K12) OX=83333 GN=treA PE=1 SV=1	TRUE	-1.03832	0.357764	-0.446404	8844.25	13782.2	7179.15	17534.8	3601.82	7408	-4937.98	0.641714	-0.192659
sp|P12295|UNG_ECOLI			Uracil-DNA glycosylase OS=Escherichia coli (strain K12) OX=83333 GN=ung PE=1 SV=2	TRUE	-4.25609	0.0130943	-1.88292	48381.6	58189.4	46357.8	58400	3740.25	1393.38	-9807.81	0.83145	-0.0801637
sp|P0AGG2|TESB_ECOLI			Acyl-CoA thioesterase 2 OS=Escherichia coli (strain K12) OX=83333 GN=tesB PE=1 SV=2	TRUE	-2.22551	0.0900589	-1.04547	28653.1	35351.3	26536.8	35295.2	4354.54	2866.02	-6698.27	0.810523	-0.0912347
sp|P0AGG0|THIL_ECOLI			Thiamine-monophosphate kinase OS=Escherichia coli (strain K12) OX=83333 GN=thiL PE=1 SV=1	TRUE	-3.38309	0.0277061	-1.55742	76418.8	87344.5	76325.1	87916.4	2996.23	4723.47	-10925.6	0.874913	-0.0580349
sp|P0AF24|NAGD_ECOLI			Ribonucleotide monophosphatase NagD OS=Escherichia coli (strain K12) OX=83333 GN=nagD PE=1 SV=1	TRUE	0.0604282	0.954713	-0.020127	20308.8	19664.7	27962.7	16654.8	13609.5	12475.7	644.12	1.03276	0.0139974
sp|P0AD57|ISPB_ECOLI			Octaprenyl diphosphate synthase OS=Escherichia coli (strain K12) OX=83333 GN=ispB PE=1 SV=1	TRUE	0.757312	0.491025	-0.308897	42409.5	25348.1	21617.1	28913.5	36308.3	14295.4	17061.4	1.67308	0.223517
sp|P0ABN5|DCUA_ECOLI			Anaerobic C4-dicarboxylate transporter DcuA OS=Escherichia coli (strain K12) OX=83333 GN=dcuA PE=1 SV=1	TRUE	0.893413	0.422131	-0.374553	109982	88222.6	110398	108325	3697.84	42022	21759.2	1.24664	0.095741
sp|P0AAY6|YBJN_ECOLI			Uncharacterized protein YbjN OS=Escherichia coli (strain K12) OX=83333 GN=ybjN PE=1 SV=1	TRUE	-5.08992	0.00703183	-2.15293	19924.5	52605.5	20283.4	52635.7	8485.11	7188.88	-32681	0.378753	-0.421643
sp|P0A959|ALAA_ECOLI			Glutamate-pyruvate aminotransferase AlaA OS=Escherichia coli (strain K12) OX=83333 GN=alaA PE=1 SV=1	TRUE	-3.02727	0.0388847	-1.41022	4292.31	8097.26	5031.87	8145.4	1687.36	1375.56	-3804.95	0.530094	-0.275647
sp|P0A8A8|RIMP_ECOLI			Ribosome maturation factor RimP OS=Escherichia coli (strain K12) OX=83333 GN=rimP PE=1 SV=2	TRUE	-11.7947	0.000295718	-3.52912	83700.9	110738	84233.3	110610	3085.02	2499.35	-27037	0.755847	-0.121566
sp|P0A894|RAPZ_ECOLI			RNase adapter protein RapZ OS=Escherichia coli (strain K12) OX=83333 GN=rapZ PE=1 SV=1	TRUE	8.05103	0.00129226	-2.88865	40579.6	9123.7	40075.1	10750	4404.79	5137.46	31455.9	4.44772	0.648137
sp|P0A832|SSRP_ECOLI			SsrA-binding protein OS=Escherichia coli (strain K12) OX=83333 GN=smpB PE=1 SV=2	TRUE	6.43097	0.00300671	-2.52191	29515.5	5938.9	26989.2	4381.09	4834.83	4116.47	23576.6	4.96986	0.696344
sp|P0A7F6|SPED_ECOLI			S-adenosylmethionine decarboxylase proenzyme OS=Escherichia coli (strain K12) OX=83333 GN=speD PE=1 SV=1	TRUE	-6.52856	0.00284336	-2.54617	17591.9	26770.5	17599.2	27058.2	1352.65	2024.9	-9178.67	0.657136	-0.182345
sp|P0A6N8|EFPL_ECOLI			Elongation factor P-like protein OS=Escherichia coli (strain K12) OX=83333 GN=yeiP PE=1 SV=1	TRUE	-2.23831	0.0887884	-1.05164	219082	250804	209090	244738	22151.5	10577	-31721.9	0.873519	-0.0587276
sp|P08373|MURB_ECOLI			UDP-N-acetylenolpyruvoylglucosamine reductase OS=Escherichia coli (strain K12) OX=83333 GN=murB PE=1 SV=1	TRUE	2.54588	0.063583	-1.19666	45311.3	36014.4	45257.9	38548.9	327.996	6316.5	9296.89	1.25814	0.0997302
sp|P07604|TYRR_ECOLI			HTH-type transcriptional regulatory protein TyrR OS=Escherichia coli (strain K12) OX=83333 GN=tyrR PE=1 SV=2	TRUE	-4.81023	0.00858389	-2.06632	75429.9	94574	74489.2	96640.7	2173.69	6541.65	-19144.1	0.797576	-0.0982281
sp|P77756|QUEC_ECOLI			7-cyano-7-deazaguanine synthase OS=Escherichia coli (strain K12) OX=83333 GN=queC PE=1 SV=1	TRUE	0.595368	0.583646	-0.23385	11636.5	9514.83	9650.24	10122.9	5977.39	1539.35	2121.68	1.22299	0.0874218
sp|P0A8H8|YACG_ECOLI			DNA gyrase inhibitor YacG OS=Escherichia coli (strain K12) OX=83333 GN=yacG PE=1 SV=1	TRUE	-3.91691	0.0172927	-1.76214	49304.4	67313.3	45509.8	67597.2	7741.08	1869	-18008.9	0.732461	-0.135215
sp|P0ADT8|YGIM_ECOLI			Uncharacterized protein YgiM OS=Escherichia coli (strain K12) OX=83333 GN=ygiM PE=3 SV=1	TRUE	-0.129339	0.903332	-0.0441525	52026.4	56435.6	70759	31937.3	35672.5	47052.3	-4409.21	0.921872	-0.0353295
sp|P0A8Y3|YIHX_ECOLI			Alpha-D-glucose 1-phosphate phosphatase YihX OS=Escherichia coli (strain K12) OX=83333 GN=yihX PE=1 SV=1	TRUE	0.713607	0.514896	-0.288281	76965.9	57146.6	79124.9	59406	9068.83	47242.4	19819.3	1.34682	0.129308
sp|P0A901|BLC_ECOLI			Outer membrane lipoprotein Blc OS=Escherichia coli (strain K12) OX=83333 GN=blc PE=1 SV=1	TRUE	0.644259	0.554492	-0.256105	91093.6	78604	91869.1	88240.6	7095.22	32819.3	12489.6	1.15889	0.0640432
sp|P0A722|LPXA_ECOLI			Acyl-[acyl-carrier-protein]--UDP-N-acetylglucosamine O-acyltransferase OS=Escherichia coli (strain K12) OX=83333 GN=lpxA PE=1 SV=1	TRUE	0.800835	0.468095	-0.329666	150238	109943	149873	158620	787.83	87148.6	40295.9	1.36652	0.135615
sp|P76193|YNHG_ECOLI			Probable L,D-transpeptidase YnhG OS=Escherichia coli (strain K12) OX=83333 GN=ynhG PE=1 SV=1	TRUE	-1.80681	0.145084	-0.83838	158199	267076	163844	310585	11373.5	103751	-108878	0.592336	-0.227432
sp|Q59385|COPA_ECOLI			Copper-exporting P-type ATPase OS=Escherichia coli (strain K12) OX=83333 GN=copA PE=1 SV=4	TRUE	-0.587101	0.588675	-0.230125	6157.61	8074.2	7261.95	7435.25	5332.4	1880.5	-1916.59	0.762628	-0.117687
sp|P63177|RLMB_ECOLI			23S rRNA (guanosine-2'-O-)-methyltransferase RlmB OS=Escherichia coli (strain K12) OX=83333 GN=rlmB PE=1 SV=1	TRUE	12.5341	0.000233114	-3.63243	81650.6	51912.9	83676.6	51676	3909	1267.54	29737.8	1.57284	0.196685
sp|P22523|MUKB_ECOLI			Chromosome partition protein MukB OS=Escherichia coli (strain K12) OX=83333 GN=mukB PE=1 SV=2	TRUE	0.731295	0.505133	-0.296594	21073.7	16443.9	18605.9	18882.1	9497.49	5480.76	4629.76	1.28155	0.107735
sp|P29013|YCGB_ECOLI			Uncharacterized protein YcgB OS=Escherichia coli (strain K12) OX=83333 GN=ycgB PE=4 SV=2	TRUE	-16.6752	7.57746e-05	-4.12048	33405.3	73561.6	33140.7	74691.6	1794.52	3765.26	-40156.3	0.454113	-0.342836
sp|Q46920|QUEF_ECOLI			NADPH-dependent 7-cyano-7-deazaguanine reductase OS=Escherichia coli (strain K12) OX=83333 GN=queF PE=1 SV=1	TRUE	-26.5082	1.2037e-05	-4.91948	46666	106398	45326.2	105777	2639.87	2874.64	-59731.7	0.4386	-0.357932
sp|P65294|YGDR_ECOLI			Uncharacterized lipoprotein YgdR OS=Escherichia coli (strain K12) OX=83333 GN=ygdR PE=1 SV=1	TRUE	8.55346	0.00102568	-2.98899	170380	131634	167956	130198	6193.29	4816.86	38746	1.29435	0.112051
sp|P10371|HIS4_ECOLI			1-(5-phosphoribosyl)-5-[(5-phosphoribosylamino)methylideneamino] imidazole-4-carboxamide isomerase OS=Escherichia coli (strain K12) OX=83333 GN=hisA PE=3 SV=2	TRUE	0.723671	0.509324	-0.293006	6300.79	4867.61	6997.24	4986.89	1207.91	3210.48	1433.18	1.29443	0.112079
sp|P42599|YGJR_ECOLI			Uncharacterized oxidoreductase YgjR OS=Escherichia coli (strain K12) OX=83333 GN=ygjR PE=3 SV=3	TRUE	0.322615	0.763146	-0.117392	87563.4	86193	84588.3	86928.9	6299.48	3800.83	1370.38	1.0159	0.00685053
sp|P0A7P5|RL34_ECOLI			50S ribosomal protein L34 OS=Escherichia coli (strain K12)
